# Supplementary material for: Crystal structure and Hirshfeld surface analysis of the 1:3 adduct of tetra­aqua­trinitrato­neodymium(III) with 3-amino-1,2,4-triazine
Source: Acta Crystallogr E Crystallogr Commun. 2018 Aug 24;74(Pt 9):1309–13. doi: 10.1107/S2056989018011714 (PMC6127691; doi:10.1107/S2056989018011714)
Supplement: Supplementary file 1 [file e-74-01309-sup1.cif]

##############################################################################
#                                                                            #
# This CIF contains the data in a paper accepted for publication in          #
# Acta Crystallographica Section E. It conforms to the requirements of       #
# Notes for Authors for Acta Crystallographica Section E, and has been       #
# peer reviewed under the auspices of the IUCr Commission on Journals.       #
#                                                                            #
# Full details of the Crystallographic Information File format               #
# are given in the paper "The Crystallographic Information File (CIF):       #
# a New Standard Archive File for Crystallography" by S. R. Hall, F. H.      #
# Allen and I. D. Brown [Acta Cryst. (1991), A47, 655-685].                  #
#                                                                            #
# The current version of the core CIF dictionary is obtainable from          #
# ftp://ftp.iucr.org/pub/cif_core.dic.                                       #
#                                                                            #
# Software is freely available for graphical display of the structure(s)     #
# in this CIF. For information consult the CIF software page                 #
# http://www.iucr.org/resources/cif/software.                                #
#                                                                            #
# This file may be used for bona fide research purposes within the           #
# scientific community so long as proper attribution is given to the journal # 
# article from which it was obtained.                                        #
#                                                                            #
##############################################################################
data_global
_audit_creation_method     'PLATON <TABLE ACC> option'
_journal_date_recd_electronic     2018-06-27
_journal_date_accepted     2018-08-20
_journal_name_full     'Acta Crystallographica, Section E'
_journal_year     2018
_journal_volume     74
_journal_issue      9
_journal_page_first     1309
_journal_page_last     1313
_journal_paper_category     GM
_journal_paper_doi     10.1107/S2056989018011714
_journal_coeditor_code     CQ2026
_publ_contact_author_name     'Kasthuri Balasubramani'
_publ_contact_author_address
;
      Department of Chemistry
      Government Arts College (Autonomous)
      Thanthonimalai, Karur, Tamil Nadu
      India
;
_publ_contact_author_email     'manavaibala@gmail.com'
_publ_contact_author_fax     ?
_publ_contact_author_phone     ?
_publ_section_title
;
Crystal structure and Hirshfeld surface analysis of the 1:3 adduct of
tetraaquatrinitratoneodymium(III) with 3-amino-1,2,4-triazine
;
_publ_section_title_footnote     .
loop_
    _publ_author_name
    _publ_author_footnote
    _publ_author_address
;
Sangeetha, Ramalingam
;
 .
;
Department of Chemistry
Government Arts College(Autonomous)
Karur 639 005
Tamil Nadu
India
;
;
Balasubramani, Kasthuri
;
 .
;
Department of Chemistry
Government Arts College(Autonomous)
Karur 639 005
Tamil Nadu
India
;
;
Jose Kavitha, Savaridasson
;
 .
;
Department of Chemistry
Mother Teresa Womens University,
Kodaikanal 624 102
Tamil Nadu
India
;
;
Hemamalini, Madhukumar
;
 .
;
Department of Chemistry
Mother Teresa Womens University,
Kodaikanal 624 102
Tamil Nadu
India
;
_publ_section_synopsis
;
The asymmetric unit of the adduct contains a neodymium(III) cation, three
coordinated nitrate anions, four coordinated water molecules and three
uncoordinated neutraltriazine molecules. The crystal structure consists of a
three-dimensional supramolecular framework held together by a network of
O---H...O and O---H...N hydrogen bonds between the coordinated water
molecules, nitrate ions and triazine molecules. The uncoordinated neutral
triazine moieties form N---H...N hydrogen bonds. Hirshfeld surface and
fingerprint plots identify the major contributors to the intermolecular
interactions.
;
data_I
_chemical_name_systematic
;
Tetraaquatrinitratoneodymium(III)--3-amino-1,2,4-triazine (1:3)
;
_chemical_name_common     ?
_chemical_formula_moiety     'H8 N3 Nd O13, 3(C3 H4 N4)'
_chemical_formula_sum     'C9 H20 N15 Nd O13'
_chemical_formula_structural     ?
_chemical_formula_iupac     '[Nd (N O3)3 (H2 O)4], 3C3 H4 N4'
_chemical_formula_weight     690.64
_chemical_melting_point     ?
_symmetry_cell_setting     triclinic
_symmetry_space_group_name_H-M     'P -1'
_symmetry_space_group_name_Hall     '-P 1'
loop_
    _symmetry_equiv_pos_site_id
    _symmetry_equiv_pos_as_xyz
    1 x,y,z
    2 -x,-y,-z
_cell_length_a     8.0279(5)
_cell_length_b     10.8496(5)
_cell_length_c     15.1239(8)
_cell_angle_alpha     102.228(2)
_cell_angle_beta     96.148(2)
_cell_angle_gamma     102.764(2)
_cell_volume     1239.11(12)
_cell_formula_units_Z     2
_cell_measurement_reflns_used     7537
_cell_measurement_theta_min     5.272
_cell_measurement_theta_max     56.644
_cell_measurement_temperature     293
_cell_special_details
;
;
_exptl_crystal_description     'block'
_exptl_crystal_colour     'brown'
_exptl_crystal_size_max     0.350
_exptl_crystal_size_mid     0.300
_exptl_crystal_size_min     0.300
_exptl_crystal_size_rad     ?
_exptl_crystal_density_diffrn     1.851
_exptl_crystal_density_meas     ?
_exptl_crystal_density_method     'Not Measured'
_exptl_crystal_F_000     686
_exptl_absorpt_coefficient_mu     2.184
_exptl_absorpt_correction_type     multi-scan
_exptl_absorpt_process_details
;
(SADABS; Bruker, 2004)
;
_exptl_absorpt_correction_T_min     0.517
_exptl_absorpt_correction_T_max     0.562
_exptl_special_details
;
;
_diffrn_ambient_temperature     293
_diffrn_radiation_type     'MoK\a'
_diffrn_radiation_wavelength     0.71073
_diffrn_radiation_source     'fine-focus sealed tube'
_diffrn_radiation_monochromator     graphite
_diffrn_measurement_device_type     'Bruker Kappa APEXII CCD'
_diffrn_measurement_method     '\w and \f scan'
_diffrn_detector_area_resol_mean     18.4
_diffrn_reflns_number     10023
_diffrn_reflns_av_R_equivalents     0.0142
_diffrn_reflns_theta_min     2.87
_diffrn_reflns_theta_max     28.32
_diffrn_reflns_theta_full     28.32
_diffrn_measured_fraction_theta_max     0.977
_diffrn_measured_fraction_theta_full     0.977
_diffrn_reflns_limit_h_min     -10
_diffrn_reflns_limit_h_max     6
_diffrn_reflns_limit_k_min     -14
_diffrn_reflns_limit_k_max     14
_diffrn_reflns_limit_l_min     -17
_diffrn_reflns_limit_l_max     20
_diffrn_reflns_reduction_process
;
;
_refine_special_details
;
 Refinement on F^2^ for ALL reflections except those
 flagged by the user for potential systematic errors.
 Weighted R-factors wR and all goodnesses of fit S
 are based on F^2^, conventional R-factors R are based
 on F, with F set to zero for negative F^2^. The
 observed criterion of F^2^ > 2sigma(F^2^) is used only
 for calculating -R-factor-obs etc. and is not
 relevant to the choice of reflections for refinement.
 R-factors based on F^2^ are statistically about twice
 as large as those based on F, and R-factors based on
 ALL data will be even larger.
;
_reflns_number_total     6016
_reflns_number_gt     5620
_reflns_threshold_expression     I>2\s(I)
_refine_ls_structure_factor_coef     Fsqd
_refine_ls_matrix_type     full
_refine_ls_R_factor_all     0.0213
_refine_ls_R_factor_gt     0.0190
_refine_ls_wR_factor_gt     0.0461
_refine_ls_wR_factor_ref     0.0470
_refine_ls_goodness_of_fit_ref     1.051
_refine_ls_restrained_S_all     1.052
_refine_ls_number_reflns     6016
_refine_ls_number_parameters     399
_refine_ls_number_restraints     15
_refine_ls_number_constraints     ?
_refine_ls_hydrogen_treatment     mixed
_refine_ls_weighting_scheme     calc
_refine_ls_weighting_details
;
calc w=1/[\s^2^(Fo^2^)+(0.0271P)^2^+0.3994P] where P=(Fo^2^+2Fc^2^)/3
;
_atom_sites_solution_hydrogens     geom
_atom_sites_solution_primary     direct
_atom_sites_solution_secondary     difmap
_refine_ls_shift/su_max     0.001
_refine_ls_shift/su_mean     0.000
_refine_diff_density_max     0.475
_refine_diff_density_min     -0.412
_refine_ls_extinction_method     'none'
_refine_ls_abs_structure_details     ?
_refine_ls_abs_structure_Flack     .
loop_
    _atom_type_symbol
    _atom_type_description
    _atom_type_scat_dispersion_real
    _atom_type_scat_dispersion_imag
    _atom_type_scat_source
    C C 0.0033 0.0016 ' International Tables Vol C Tables 4.2.6.8 and 6.1.1.4'
    H H 0.0000 0.0000 ' International Tables Vol C Tables 4.2.6.8 and 6.1.1.4'
    N N 0.0061 0.0033 ' International Tables Vol C Tables 4.2.6.8 and 6.1.1.4'
    Nd Nd -0.1943 3.0179
                        ' International Tables Vol C Tables 4.2.6.8 and 6.1.1.4'
    O O 0.0106 0.0060 ' International Tables Vol C Tables 4.2.6.8 and 6.1.1.4'
_computing_data_collection
;
APEX2 (Bruker, 2004)
;
_computing_cell_refinement
;
APEX2 and SAINT (Bruker, 2004)
;
_computing_data_reduction
;
SAINT and XPREP (Bruker, 2004)
;
_computing_structure_solution
;
SIR92 (Altomare <i>et al.</i>,  1993)
;
_computing_structure_refinement
;
SHELXL97 (Sheldrick, 2008)
;
_computing_molecular_graphics
;
PLATON (Spek, 2009)
;
_computing_publication_material
;
SHELXL97 (Sheldrick, 2008)
;
loop_
    _atom_site_type_symbol
    _atom_site_label
    _atom_site_fract_x
    _atom_site_fract_y
    _atom_site_fract_z
    _atom_site_U_iso_or_equiv
    _atom_site_thermal_displace_type
    _atom_site_calc_flag
    _atom_site_refinement_flags
    _atom_site_occupancy
    _atom_site_disorder_assembly
    _atom_site_disorder_group
    Nd Nd1 1.036110(10)
                      0.213350(10)
                                 0.710160(10)
                                            0.02260(10)
                                                      Uani d . 1.000 . .
    O O1A 1.0327(2) 0.43232(14) 0.66866(10) 0.0403(5) Uani d . 1.000 . .
    O O1W 1.2955(2) 0.21178(17) 0.81482(11) 0.0411(5) Uani d . 1.000 . .
    O O2A 1.1864(3) 0.44707(14) 0.79616(10) 0.0488(6) Uani d . 1.000 . .
    O O2W 1.2906(2) 0.26993(18) 0.63563(13) 0.0411(6) Uani d . 1.000 . .
    O O3A 1.1817(2) 0.62147(14) 0.74931(13) 0.0521(6) Uani d . 1.000 . .
    O O3W 0.9189(2) 0.18292(17) 0.54640(10) 0.0400(5) Uani d . 1.000 . .
    O O4B 0.7358(2) 0.05414(15) 0.68162(12) 0.0433(5) Uani d . 1.000 . .
    O O4W 0.9528(2) 0.25477(15) 0.86308(9) 0.0374(5) Uani d D 1.000 . .
    O O5B 0.7217(2) 0.24915(14) 0.68278(11) 0.0396(5) Uani d . 1.000 . .
    O O6B 0.4922(2) 0.09045(19) 0.63361(18) 0.0732(8) Uani d . 1.000 . .
    O O7C 1.0658(2) -0.00476(14) 0.62008(10) 0.0376(5) Uani d . 1.000 . .
    O O8C 1.0185(2) -0.00715(14) 0.75724(9) 0.0367(5) Uani d . 1.000 . .
    O O9C 1.0158(4) -0.18660(17) 0.66249(15) 0.0796(8) Uani d . 1.000 . .
    N N4 1.1347(2) 0.50519(15) 0.73869(11) 0.0309(5) Uani d . 1.000 . .
    N N5 0.6465(2) 0.13104(17) 0.66539(13) 0.0376(6) Uani d . 1.000 . .
    N N6 1.0336(3) -0.06974(17) 0.68007(12) 0.0377(6) Uani d . 1.000 . .
    N N1A 1.1227(3) 0.36263(18) 1.09013(13) 0.0401(6) Uani d . 1.000 . .
    N N2A 1.1636(2) 0.42269(17) 1.02436(11) 0.0368(5) Uani d . 1.000 . .
    N N3A 1.3275(3) 0.5930(2) 0.98173(13) 0.0569(7) Uani d D 1.000 . .
    N N4A 1.3919(2) 0.58214(16) 1.13098(11) 0.0333(5) Uani d . 1.000 . .
    C C1A 1.2941(3) 0.53168(18) 1.04680(13) 0.0314(6) Uani d . 1.000 . .
    C C2A 1.2103(3) 0.4099(2) 1.17336(15) 0.0403(7) Uani d . 1.000 . .
    C C3A 1.3477(3) 0.5199(2) 1.19349(14) 0.0368(6) Uani d . 1.000 . .
    N N1B 0.4862(3) 0.4080(2) 0.36226(14) 0.0455(7) Uani d . 1.000 . .
    N N2B 0.6180(2) 0.49570(18) 0.41878(13) 0.0385(6) Uani d . 1.000 . .
    N N3B 0.8421(3) 0.5452(2) 0.53804(15) 0.0445(7) Uani d D 1.000 . .
    N N4B 0.7041(3) 0.32938(17) 0.48005(13) 0.0390(6) Uani d . 1.000 . .
    C C1B 0.7185(3) 0.45541(19) 0.47817(14) 0.0308(6) Uani d . 1.000 . .
    C C2B 0.4607(3) 0.2855(3) 0.36603(18) 0.0499(8) Uani d . 1.000 . .
    C C3B 0.5728(4) 0.2461(2) 0.42432(18) 0.0490(8) Uani d . 1.000 . .
    N N1C 0.5817(3) 0.82519(19) 0.96809(14) 0.0469(7) Uani d . 1.000 . .
    N N2C 0.7014(3) 0.91061(18) 1.03239(13) 0.0418(6) Uani d . 1.000 . .
    N N3C 0.8979(3) 1.1069(2) 1.07868(14) 0.0540(7) Uani d D 1.000 . .
    N N4C 0.7495(3) 1.05383(18) 0.93164(12) 0.0409(6) Uani d . 1.000 . .
    C C1C 0.7815(3) 1.02272(19) 1.01297(14) 0.0345(6) Uani d . 1.000 . .
    C C2C 0.5443(4) 0.8506(2) 0.88785(17) 0.0522(8) Uani d . 1.000 . .
    C C3C 0.6296(4) 0.9664(3) 0.87013(16) 0.0513(8) Uani d . 1.000 . .
    H H1A 1.381(4) 0.268(3) 0.8291(18) 0.048(8) Uiso d . 1.000 . .
    H H1B 1.287(4) 0.170(3) 0.849(2) 0.058(9) Uiso d . 1.000 . .
    H H2A 1.348(3) 0.234(3) 0.6331(18) 0.034(8) Uiso d . 1.000 . .
    H H2B 1.327(4) 0.331(3) 0.614(2) 0.069(10) Uiso d . 1.000 . .
    H H3A 0.924(4) 0.126(3) 0.5008(19) 0.048(7) Uiso d . 1.000 . .
    H H3B 0.864(4) 0.234(3) 0.5329(19) 0.058(9) Uiso d . 1.000 . .
    H H4A 0.903(4) 0.199(2) 0.8872(19) 0.070(10) Uiso d D 1.000 . .
    H H4B 1.018(3) 0.311(2) 0.9070(14) 0.045(7) Uiso d D 1.000 . .
    H H2AA 1.17990 0.36910 1.21960 0.0480 Uiso c R 1.000 . .
    H H3AA 1.40980 0.55000 1.25270 0.0440 Uiso c R 1.000 . .
    H H1NA 1.277(3) 0.558(2) 0.9278(12) 0.050(8) Uiso d D 1.000 . .
    H H2NA 1.408(3) 0.662(2) 0.9910(17) 0.054(8) Uiso d D 1.000 . .
    H H2BA 0.36580 0.22400 0.32900 0.0600 Uiso c R 1.000 . .
    H H3BA 0.55380 0.15820 0.42360 0.0590 Uiso c R 1.000 . .
    H H1NB 0.899(3) 0.522(2) 0.5781(16) 0.056(8) Uiso d D 1.000 . .
    H H2NB 0.852(4) 0.6243(18) 0.5396(19) 0.058(8) Uiso d D 1.000 . .
    H H3CA 0.60120 0.98250 0.81320 0.0620 Uiso c R 1.000 . .
    H H2CA 0.46000 0.79050 0.84290 0.0630 Uiso c R 1.000 . .
    H H2NC 0.944(3) 1.1835(18) 1.0753(17) 0.051(8) Uiso d D 1.000 . .
    H H1NC 0.922(4) 1.094(3) 1.1302(14) 0.057(8) Uiso d D 1.000 . .
loop_
    _atom_site_aniso_label
    _atom_site_aniso_U_11
    _atom_site_aniso_U_22
    _atom_site_aniso_U_33
    _atom_site_aniso_U_12
    _atom_site_aniso_U_13
    _atom_site_aniso_U_23
    Nd1 0.02790(10)
                  0.01910(10)
                            0.01870(10)
                                      0.00260(10)
                                                0.00100(10)
                                                          0.00520(10)
    O1A 0.0466(10) 0.0316(7) 0.0363(8) 0.0040(7) -0.0098(7) 0.0088(6)
    O1W 0.0354(9) 0.0432(9) 0.0391(9) -0.0078(7) -0.0091(7) 0.0239(8)
    O2A 0.0760(13) 0.0296(7) 0.0301(8) 0.0018(8) -0.0119(8) 0.0061(6)
    O2W 0.0373(9) 0.0416(9) 0.0584(11) 0.0173(8) 0.0195(8) 0.0289(8)
    O3A 0.0621(12) 0.0221(7) 0.0650(11) 0.0003(7) 0.0025(9) 0.0102(7)
    O3W 0.0592(11) 0.0419(9) 0.0220(7) 0.0289(8) -0.0022(7) 0.0018(7)
    O4B 0.0344(9) 0.0343(8) 0.0657(11) 0.0100(7) 0.0055(7) 0.0214(8)
    O4W 0.0438(9) 0.0375(8) 0.0214(7) -0.0074(7) 0.0051(6) 0.0050(6)
    O5B 0.0430(9) 0.0302(7) 0.0447(9) 0.0103(6) 0.0091(7) 0.0053(7)
    O6B 0.0275(10) 0.0495(11) 0.136(2) 0.0093(8) -0.0057(11) 0.0178(12)
    O7C 0.0561(10) 0.0297(7) 0.0311(7) 0.0154(7) 0.0109(7) 0.0097(6)
    O8C 0.0503(10) 0.0314(7) 0.0274(7) 0.0086(7) 0.0002(6) 0.0095(6)
    O9C 0.149(2) 0.0259(9) 0.0656(13) 0.0272(11) 0.0117(14) 0.0119(9)
    N4 0.0360(10) 0.0243(8) 0.0300(8) 0.0028(7) 0.0066(7) 0.0055(7)
    N5 0.0319(10) 0.0344(9) 0.0490(11) 0.0099(8) 0.0088(8) 0.0127(8)
    N6 0.0503(12) 0.0267(8) 0.0343(9) 0.0114(8) -0.0023(8) 0.0064(7)
    N1A 0.0435(11) 0.0342(9) 0.0362(10) -0.0060(8) 0.0033(8) 0.0125(8)
    N2A 0.0416(11) 0.0311(9) 0.0280(8) -0.0076(8) -0.0007(7) 0.0067(7)
    N3A 0.0721(16) 0.0466(12) 0.0277(10) -0.0302(11) -0.0059(10) 0.0107(9)
    N4A 0.0353(10) 0.0287(8) 0.0273(8) -0.0020(7) -0.0029(7) 0.0028(7)
    C1A 0.0346(11) 0.0268(9) 0.0258(9) -0.0017(8) 0.0022(8) 0.0026(8)
    C2A 0.0486(14) 0.0388(11) 0.0323(11) 0.0026(10) 0.0051(9) 0.0158(9)
    C3A 0.0432(13) 0.0350(10) 0.0262(10) 0.0039(9) -0.0023(8) 0.0049(8)
    N1B 0.0407(11) 0.0585(12) 0.0442(11) 0.0157(9) 0.0051(9) 0.0248(10)
    N2B 0.0398(11) 0.0408(10) 0.0434(10) 0.0136(8) 0.0100(8) 0.0230(9)
    N3B 0.0446(12) 0.0340(10) 0.0529(13) 0.0113(9) 0.0010(9) 0.0080(9)
    N4B 0.0484(12) 0.0318(9) 0.0400(10) 0.0139(8) 0.0025(8) 0.0139(8)
    C1B 0.0332(11) 0.0311(9) 0.0337(10) 0.0125(8) 0.0118(8) 0.0120(8)
    C2B 0.0440(15) 0.0515(14) 0.0479(14) 0.0046(11) -0.0021(11) 0.0112(12)
    C3B 0.0580(16) 0.0323(11) 0.0544(15) 0.0064(11) 0.0023(12) 0.0139(11)
    N1C 0.0499(13) 0.0376(10) 0.0443(11) -0.0094(9) 0.0066(9) 0.0127(9)
    N2C 0.0441(11) 0.0355(9) 0.0418(10) -0.0064(8) 0.0036(8) 0.0193(8)
    N3C 0.0659(15) 0.0432(11) 0.0392(11) -0.0177(10) -0.0091(10) 0.0223(9)
    N4C 0.0496(12) 0.0372(9) 0.0314(9) -0.0029(8) 0.0046(8) 0.0140(8)
    C1C 0.0371(12) 0.0316(10) 0.0329(10) -0.0003(9) 0.0058(8) 0.0133(8)
    C2C 0.0560(16) 0.0444(13) 0.0403(13) -0.0134(12) -0.0004(11) 0.0076(11)
    C3C 0.0609(17) 0.0527(14) 0.0317(11) -0.0053(12) 0.0009(11) 0.0156(11)
_geom_special_details
;
 Bond distances, angles etc. have been calculated using the
 rounded fractional coordinates. All su's are estimated
 from the variances of the (full) variance-covariance matrix.
 The cell esds are taken into account in the estimation of
 distances, angles and torsion angles
;
loop_
    _geom_bond_atom_site_label_1
    _geom_bond_atom_site_label_2
    _geom_bond_site_symmetry_1
    _geom_bond_site_symmetry_2
    _geom_bond_distance
    _geom_bond_publ_flag
    Nd1 O1A . . 2.5876(15) yes
    Nd1 O1W . . 2.4826(17) yes
    Nd1 O2A . . 2.5480(16) yes
    Nd1 O2W . . 2.4603(18) yes
    Nd1 O3W . . 2.4790(15) yes
    Nd1 O4B . . 2.5698(17) yes
    Nd1 O4W . . 2.4540(14) yes
    Nd1 O5B . . 2.6402(17) yes
    Nd1 O7C . . 2.5428(15) yes
    Nd1 O8C . . 2.6161(15) yes
    O1A N4 . . 1.261(2) no
    O2A N4 . . 1.263(2) no
    O3A N4 . . 1.204(2) no
    O4B N5 . . 1.258(2) no
    O5B N5 . . 1.248(2) no
    O6B N5 . . 1.225(3) no
    O7C N6 . . 1.276(2) no
    O8C N6 . . 1.253(2) no
    O9C N6 . . 1.212(3) no
    O1W H1A . . 0.79(3) no
    O1W H1B . . 0.76(3) no
    O2W H2A . . 0.67(3) no
    O2W H2B . . 0.81(3) no
    O3W H3A . . 0.83(3) no
    O3W H3B . . 0.82(3) no
    O4W H4A . . 0.82(2) no
    O4W H4B . . 0.84(2) no
    N1A N2A . . 1.331(3) no
    N1A C2A . . 1.311(3) no
    N2A C1A . . 1.348(3) no
    N3A C1A . . 1.318(3) no
    N4A C1A . . 1.356(3) no
    N4A C3A . . 1.309(3) no
    C2A C3A . . 1.388(3) no
    N3A H1NA . . 0.839(18) no
    N3A H2NA . . 0.85(2) no
    N1B C2B . . 1.314(4) no
    N1B N2B . . 1.331(3) no
    C2A H2AA . . 0.9300 no
    N2B C1B . . 1.348(3) no
    C3A H3AA . . 0.9300 no
    N3B C1B . . 1.327(3) no
    N4B C1B . . 1.353(3) no
    N4B C3B . . 1.305(3) no
    C2B C3B . . 1.389(4) no
    N3B H1NB . . 0.83(2) no
    N3B H2NB . . 0.84(2) no
    N1C C2C . . 1.319(3) no
    N1C N2C . . 1.324(3) no
    C2B H2BA . . 0.9300 no
    N2C C1C . . 1.351(3) no
    C3B H3BA . . 0.9300 no
    N3C C1C . . 1.317(3) no
    N4C C1C . . 1.356(3) no
    N4C C3C . . 1.313(3) no
    C2C C3C . . 1.386(4) no
    N3C H2NC . . 0.85(2) no
    N3C H1NC . . 0.83(2) no
    C2C H2CA . . 0.9300 no
    C3C H3CA . . 0.9300 no
loop_
    _geom_angle_atom_site_label_1
    _geom_angle_atom_site_label_2
    _geom_angle_atom_site_label_3
    _geom_angle_site_symmetry_1
    _geom_angle_site_symmetry_2
    _geom_angle_site_symmetry_3
    _geom_angle
    _geom_angle_publ_flag
    O1A Nd1 O1W . . . 116.22(6) no
    O1A Nd1 O2A . . . 49.01(5) no
    O1A Nd1 O2W . . . 73.35(6) no
    O1A Nd1 O3W . . . 67.84(5) no
    O1A Nd1 O4B . . . 113.84(5) no
    O1A Nd1 O4W . . . 100.47(5) no
    O1A Nd1 O5B . . . 67.01(5) no
    O1A Nd1 O7C . . . 133.51(5) no
    O1A Nd1 O8C . . . 175.74(5) no
    O1W Nd1 O2A . . . 71.32(6) no
    O1W Nd1 O2W . . . 72.07(6) no
    O1W Nd1 O3W . . . 142.96(5) no
    O1W Nd1 O4B . . . 126.63(6) no
    O1W Nd1 O4W . . . 75.68(5) no
    O1W Nd1 O5B . . . 150.73(5) no
    O1W Nd1 O7C . . . 85.26(5) no
    O1W Nd1 O8C . . . 65.98(5) no
    O2A Nd1 O2W . . . 75.74(7) no
    O2A Nd1 O3W . . . 115.37(5) no
    O2A Nd1 O4B . . . 138.98(7) no
    O2A Nd1 O4W . . . 71.11(5) no
    O2A Nd1 O5B . . . 96.55(6) no
    O2A Nd1 O7C . . . 147.45(7) no
    O2A Nd1 O8C . . . 131.19(5) no
    O2W Nd1 O3W . . . 74.65(6) no
    O2W Nd1 O4B . . . 141.46(6) no
    O2W Nd1 O4W . . . 139.48(6) no
    O2W Nd1 O5B . . . 132.07(6) no
    O2W Nd1 O7C . . . 75.71(6) no
    O2W Nd1 O8C . . . 110.91(6) no
    O3W Nd1 O4B . . . 74.02(6) no
    O3W Nd1 O4W . . . 141.32(5) no
    O3W Nd1 O5B . . . 66.28(5) no
    O3W Nd1 O7C . . . 71.06(5) no
    O3W Nd1 O8C . . . 112.86(5) no
    O4B Nd1 O4W . . . 78.33(5) no
    O4B Nd1 O5B . . . 48.48(5) no
    O4B Nd1 O7C . . . 73.32(5) no
    O4B Nd1 O8C . . . 62.95(5) no
    O4W Nd1 O5B . . . 75.18(5) no
    O4W Nd1 O7C . . . 125.40(5) no
    O4W Nd1 O8C . . . 76.33(5) no
    O5B Nd1 O7C . . . 114.18(5) no
    O5B Nd1 O8C . . . 109.20(5) no
    O7C Nd1 O8C . . . 49.31(5) no
    Nd1 O1A N4 . . . 96.98(11) no
    Nd1 O2A N4 . . . 98.85(12) no
    Nd1 O4B N5 . . . 98.07(12) no
    Nd1 O5B N5 . . . 94.94(11) no
    Nd1 O7C N6 . . . 98.21(12) no
    Nd1 O8C N6 . . . 95.31(11) no
    Nd1 O1W H1B . . . 120(2) no
    H1A O1W H1B . . . 111(3) no
    Nd1 O1W H1A . . . 125(2) no
    H2A O2W H2B . . . 107(3) no
    Nd1 O2W H2A . . . 121(3) no
    Nd1 O2W H2B . . . 132(2) no
    Nd1 O3W H3B . . . 118(2) no
    Nd1 O3W H3A . . . 130(2) no
    H3A O3W H3B . . . 112(3) no
    O1A N4 O2A . . . 115.11(16) no
    O2A N4 O3A . . . 122.41(17) no
    O1A N4 O3A . . . 122.47(17) no
    Nd1 O4W H4B . . . 120.9(16) no
    H4A O4W H4B . . . 104(2) no
    Nd1 O4W H4A . . . 125.6(19) no
    O4B N5 O5B . . . 117.28(17) no
    O5B N5 O6B . . . 121.91(19) no
    O4B N5 O6B . . . 120.81(19) no
    O7C N6 O9C . . . 121.41(19) no
    O8C N6 O9C . . . 121.8(2) no
    O7C N6 O8C . . . 116.75(17) no
    N2A N1A C2A . . . 119.5(2) no
    N1A N2A C1A . . . 117.99(17) no
    C1A N4A C3A . . . 115.25(18) no
    N2A C1A N3A . . . 117.07(19) no
    N2A C1A N4A . . . 124.71(18) no
    N3A C1A N4A . . . 118.2(2) no
    N1A C2A C3A . . . 121.0(2) no
    N4A C3A C2A . . . 121.43(19) no
    C1A N3A H1NA . . . 119.2(15) no
    C1A N3A H2NA . . . 122.1(17) no
    H1NA N3A H2NA . . . 118(2) no
    N2B N1B C2B . . . 118.6(2) no
    N1A C2A H2AA . . . 119.00 no
    C3A C2A H2AA . . . 119.00 no
    N1B N2B C1B . . . 118.67(19) no
    C2A C3A H3AA . . . 119.00 no
    N4A C3A H3AA . . . 119.00 no
    C1B N4B C3B . . . 115.0(2) no
    N2B C1B N3B . . . 117.8(2) no
    N2B C1B N4B . . . 124.5(2) no
    N3B C1B N4B . . . 117.6(2) no
    N1B C2B C3B . . . 121.2(2) no
    N4B C3B C2B . . . 121.7(2) no
    C1B N3B H1NB . . . 118.5(16) no
    C1B N3B H2NB . . . 120(2) no
    H1NB N3B H2NB . . . 121(3) no
    N2C N1C C2C . . . 120.0(2) no
    N1B C2B H2BA . . . 119.00 no
    C3B C2B H2BA . . . 119.00 no
    N1C N2C C1C . . . 118.01(19) no
    C2B C3B H3BA . . . 119.00 no
    N4B C3B H3BA . . . 119.00 no
    C1C N4C C3C . . . 115.1(2) no
    N2C C1C N3C . . . 116.8(2) no
    N2C C1C N4C . . . 124.7(2) no
    N3C C1C N4C . . . 118.6(2) no
    N1C C2C C3C . . . 120.5(2) no
    N4C C3C C2C . . . 121.7(2) no
    C1C N3C H2NC . . . 123.1(17) no
    C1C N3C H1NC . . . 123(2) no
    H2NC N3C H1NC . . . 113(3) no
    N1C C2C H2CA . . . 120.00 no
    C3C C2C H2CA . . . 120.00 no
    N4C C3C H3CA . . . 119.00 no
    C2C C3C H3CA . . . 119.00 no
loop_
    _geom_torsion_atom_site_label_1
    _geom_torsion_atom_site_label_2
    _geom_torsion_atom_site_label_3
    _geom_torsion_atom_site_label_4
    _geom_torsion_site_symmetry_1
    _geom_torsion_site_symmetry_2
    _geom_torsion_site_symmetry_3
    _geom_torsion_site_symmetry_4
    _geom_torsion
    _geom_torsion_publ_flag
    O1W Nd1 O1A N4 . . . . -24.39(13) no
    O2A Nd1 O1A N4 . . . . 1.33(11) no
    O2W Nd1 O1A N4 . . . . -84.04(12) no
    O3W Nd1 O1A N4 . . . . -163.87(13) no
    O4B Nd1 O1A N4 . . . . 136.46(11) no
    O4W Nd1 O1A N4 . . . . 54.70(12) no
    O5B Nd1 O1A N4 . . . . 123.53(12) no
    O7C Nd1 O1A N4 . . . . -134.30(11) no
    O1A Nd1 O2A N4 . . . . -1.33(11) no
    O1W Nd1 O2A N4 . . . . 154.40(15) no
    O2W Nd1 O2A N4 . . . . 78.84(14) no
    O3W Nd1 O2A N4 . . . . 13.85(16) no
    O4B Nd1 O2A N4 . . . . -80.79(15) no
    O4W Nd1 O2A N4 . . . . -124.82(15) no
    O5B Nd1 O2A N4 . . . . -52.97(14) no
    O7C Nd1 O2A N4 . . . . 108.17(15) no
    O8C Nd1 O2A N4 . . . . -175.68(11) no
    O1A Nd1 O4B N5 . . . . -9.63(14) no
    O1W Nd1 O4B N5 . . . . 148.87(12) no
    O2A Nd1 O4B N5 . . . . 44.60(16) no
    O2W Nd1 O4B N5 . . . . -102.61(14) no
    O3W Nd1 O4B N5 . . . . -65.88(13) no
    O4W Nd1 O4B N5 . . . . 86.78(13) no
    O5B Nd1 O4B N5 . . . . 6.34(11) no
    O7C Nd1 O4B N5 . . . . -140.42(13) no
    O8C Nd1 O4B N5 . . . . 167.26(14) no
    O1A Nd1 O5B N5 . . . . 157.78(13) no
    O1W Nd1 O5B N5 . . . . -99.23(15) no
    O2A Nd1 O5B N5 . . . . -162.21(12) no
    O2W Nd1 O5B N5 . . . . 121.11(12) no
    O3W Nd1 O5B N5 . . . . 82.92(12) no
    O4B Nd1 O5B N5 . . . . -6.36(11) no
    O4W Nd1 O5B N5 . . . . -93.77(12) no
    O7C Nd1 O5B N5 . . . . 28.78(13) no
    O8C Nd1 O5B N5 . . . . -24.32(13) no
    O1A Nd1 O7C N6 . . . . -171.95(13) no
    O1W Nd1 O7C N6 . . . . 65.87(14) no
    O2A Nd1 O7C N6 . . . . 109.22(15) no
    O2W Nd1 O7C N6 . . . . 138.56(14) no
    O3W Nd1 O7C N6 . . . . -143.06(15) no
    O4B Nd1 O7C N6 . . . . -64.65(14) no
    O4W Nd1 O7C N6 . . . . -2.82(16) no
    O5B Nd1 O7C N6 . . . . -91.39(14) no
    O8C Nd1 O7C N6 . . . . 3.74(13) no
    O1W Nd1 O8C N6 . . . . -109.08(14) no
    O2A Nd1 O8C N6 . . . . -140.23(14) no
    O2W Nd1 O8C N6 . . . . -51.15(15) no
    O3W Nd1 O8C N6 . . . . 30.42(15) no
    O4B Nd1 O8C N6 . . . . 87.01(14) no
    O4W Nd1 O8C N6 . . . . 170.72(14) no
    O5B Nd1 O8C N6 . . . . 102.04(14) no
    O7C Nd1 O8C N6 . . . . -3.78(13) no
    Nd1 O1A N4 O2A . . . . -2.24(19) no
    Nd1 O1A N4 O3A . . . . 176.58(16) no
    Nd1 O2A N4 O1A . . . . 2.28(19) no
    Nd1 O2A N4 O3A . . . . -176.53(16) no
    Nd1 O4B N5 O5B . . . . -11.4(2) no
    Nd1 O4B N5 O6B . . . . 168.5(2) no
    Nd1 O5B N5 O4B . . . . 10.98(19) no
    Nd1 O5B N5 O6B . . . . -168.9(2) no
    Nd1 O7C N6 O8C . . . . -6.6(2) no
    Nd1 O7C N6 O9C . . . . 172.2(3) no
    Nd1 O8C N6 O7C . . . . 6.4(2) no
    Nd1 O8C N6 O9C . . . . -172.4(3) no
    C2A N1A N2A C1A . . . . -0.6(3) no
    N2A N1A C2A C3A . . . . -1.5(4) no
    N1A N2A C1A N3A . . . . -177.0(2) no
    N1A N2A C1A N4A . . . . 2.8(3) no
    C3A N4A C1A N2A . . . . -2.5(3) no
    C3A N4A C1A N3A . . . . 177.3(2) no
    C1A N4A C3A C2A . . . . 0.2(3) no
    N1A C2A C3A N4A . . . . 1.8(4) no
    C2B N1B N2B C1B . . . . -0.7(3) no
    N2B N1B C2B C3B . . . . -3.1(4) no
    N1B N2B C1B N3B . . . . -175.6(2) no
    N1B N2B C1B N4B . . . . 5.5(3) no
    C3B N4B C1B N2B . . . . -5.9(4) no
    C3B N4B C1B N3B . . . . 175.3(2) no
    C1B N4B C3B C2B . . . . 1.8(4) no
    N1B C2B C3B N4B . . . . 2.6(4) no
    C2C N1C N2C C1C . . . . 0.2(4) no
    N2C N1C C2C C3C . . . . 0.0(4) no
    N1C N2C C1C N3C . . . . 178.9(2) no
    N1C N2C C1C N4C . . . . -0.8(4) no
    C3C N4C C1C N2C . . . . 0.9(4) no
    C3C N4C C1C N3C . . . . -178.7(3) no
    C1C N4C C3C C2C . . . . -0.6(4) no
    N1C C2C C3C N4C . . . . 0.2(5) no
loop_
    _geom_hbond_atom_site_label_D
    _geom_hbond_atom_site_label_H
    _geom_hbond_atom_site_label_A
    _geom_hbond_site_symmetry_A
    _geom_hbond_distance_DH
    _geom_hbond_distance_HA
    _geom_hbond_distance_DA
    _geom_hbond_angle_DHA
    _geom_hbond_publ_flag
    O1W H1A N4A 2_867 0.79(3) 2.09(3) 2.876(2) 179(4) yes
    O1W H1B N2C 2_767 0.76(3) 2.16(3) 2.899(3) 167(3) yes
    O2W H2A O6B 1_655 0.67(3) 2.14(3) 2.791(3) 168(3) yes
    O2W H2B N2B 2_766 0.81(3) 2.01(3) 2.806(3) 166(3) yes
    O3W H3A O7C 2_756 0.83(3) 2.04(3) 2.864(2) 173(3) yes
    O3W H3B N4B . 0.82(3) 2.02(3) 2.832(3) 169(3) yes
    O4W H4A N4C 1_545 0.82(2) 2.05(3) 2.871(3) 172(3) yes
    O4W H4B N2A . 0.84(2) 2.00(2) 2.829(2) 170(2) yes
    N3A H1NA O2A . 0.839(18) 2.057(18) 2.883(2) 168(2) yes
    N3C H2NC N1A 1_565 0.85(2) 2.10(2) 2.916(3) 163(2) yes
    N3A H2NA N1C 1_655 0.85(2) 2.12(2) 2.931(3) 161(2) yes
    N3C H1NC O8C 2_767 0.83(2) 2.17(3) 2.980(3) 164(3) yes
    N3B H1NB O1A . 0.83(2) 2.17(2) 2.992(3) 171(2) yes
    N3B H2NB O9C 1_565 0.84(2) 2.46(3) 3.046(3) 128(2) yes
    C3A H3AA N1B 1_656 0.9300 2.6000 3.245(3) 127.00 yes
    C3B H3BA O6B 2_656 0.9300 2.5800 3.475(3) 161.00 yes
    C3C H3CA O4B 1_565 0.9300 2.5400 3.328(3) 142.00 yes
_iucr_refine_instructions_details
;
TITL MSV-3 in P-1
CELL  0.71073   8.0279  10.8496  15.1239  102.228   96.148  102.764
ZERR     2.00   0.0005   0.0005   0.0008    0.002    0.002    0.002
LATT   1
SFAC  C    H    N    O    ND
UNIT  24 40 30 20 2
MERG   2
OMIT     0   0   1
OMIT     0   1   0
OMIT     0   1   1
OMIT    -1   0   1
OMIT     0   0   2
DFIX  0.86 0.02 O2W H11A
DFIX  0.86 0.02 O2W H11B
DANG  1.36 0.04 H11A H11B
DFIX  0.86 0.02 O7C H7A
DFIX  0.86 0.02 O7C H7B
DANG   1.36  0.04  H7A  H7B
DFIX  0.86 0.02 O8C H8A
DFIX  0.86 0.02 O8C H8B
DANG   1.36  0.04  H8A  H8B
DFIX  0.86 0.02 O4W H4A
DFIX  0.86 0.02 O4W H4B
DANG  1.36 0.04 H4A H4B
DFIX  0.86 0.02 N3A H1NA
DFIX  0.86 0.02 N3A H2NA
DANG  1.36 0.04 H1NA H2NA
DFIX  0.86 0.02 N3C H1NC
DFIX  0.86 0.02 N3C H2NC
DANG  1.36 0.04 H1NC H2NC
DFIX  0.86 0.02 N3B H1NB
DFIX  0.86 0.02 N3B H2NB
DANG  1.36 0.04 H1NB H2NB
FMAP   2
PLAN   25
SIZE     0.300   0.300   0.350
ACTA
BOND
L.S.  10
TEMP    20.00
WGHT    0.024800    0.125200
FVAR       0.18726
C1A   1    1.294132    0.531681    1.046803    11.00000    0.03459    0.02684 =
         0.02583    0.00261    0.00215   -0.00166
C2A   1    1.210345    0.409898    1.173356    11.00000    0.04863    0.03885 =
         0.03234    0.01581    0.00510    0.00264
AFIX  43
H2AA  2    1.179941    0.369079    1.219602    11.00000   -1.20000
AFIX   0
C3A   1    1.347742    0.519888    1.193492    11.00000    0.04319    0.03497 =
         0.02619    0.00493   -0.00233    0.00386
AFIX  43
H3AA  2    1.409786    0.549990    1.252684    11.00000   -1.20000
AFIX   0
C1B   1    0.718520    0.455407    0.478175    11.00000    0.03321    0.03111 =
         0.03367    0.01198    0.01176    0.01254
C2B   1    0.460676    0.285500    0.366033    11.00000    0.04399    0.05155 =
         0.04791    0.01119   -0.00210    0.00457
AFIX  43
H2BA  2    0.365797    0.224003    0.328988    11.00000   -1.20000
AFIX   0
C3B   1    0.572767    0.246145    0.424315    11.00000    0.05800    0.03229 =
         0.05439    0.01388    0.00234    0.00644
AFIX  43
H3BA  2    0.553791    0.158201    0.423618    11.00000   -1.20000
AFIX   0
C1C   1    0.781491    1.022717    1.012974    11.00000    0.03713    0.03164 =
         0.03288    0.01329    0.00582   -0.00030
C3C   1    0.629608    0.966386    0.870132    11.00000    0.06090    0.05275 =
         0.03165    0.01563    0.00095   -0.00533
AFIX  43
H3CA  2    0.601169    0.982550    0.813159    11.00000   -1.20000
AFIX   0
C2C   1    0.544251    0.850615    0.887847    11.00000    0.05597    0.04437 =
         0.04034    0.00763   -0.00036   -0.01338
AFIX  43
H2CA  2    0.459976    0.790452    0.842857    11.00000   -1.20000
AFIX   0
N4    3    1.134687    0.505192    0.738688    11.00000    0.03599    0.02434 =
         0.02999    0.00548    0.00660    0.00283
N6    3    1.033558   -0.069740    0.680075    11.00000    0.05030    0.02674 =
         0.03433    0.00641   -0.00232    0.01136
N5    3    0.646479    0.131036    0.665385    11.00000    0.03192    0.03444 =
         0.04903    0.01273    0.00880    0.00990
N3A   3    1.327503    0.592982    0.981727    11.00000    0.07210    0.04660 =
         0.02767    0.01074   -0.00588   -0.03020
N2A   3    1.163645    0.422688    1.024359    11.00000    0.04163    0.03115 =
         0.02797    0.00668   -0.00069   -0.00760
N1A   3    1.122721    0.362629    1.090131    11.00000    0.04349    0.03421 =
         0.03622    0.01252    0.00331   -0.00595
N3B   3    0.842124    0.545175    0.538038    11.00000    0.04457    0.03402 =
         0.05288    0.00797    0.00102    0.01128
N2B   3    0.617960    0.495697    0.418784    11.00000    0.03983    0.04084 =
         0.04338    0.02303    0.01002    0.01365
N1B   3    0.486174    0.407974    0.362255    11.00000    0.04065    0.05847 =
         0.04415    0.02483    0.00508    0.01573
N4B   3    0.704073    0.329379    0.480053    11.00000    0.04837    0.03180 =
         0.03997    0.01394    0.00251    0.01388
N3C   3    0.897891    1.106911    1.078676    11.00000    0.06591    0.04319 =
         0.03920    0.02232   -0.00909   -0.01766
N4C   3    0.749540    1.053834    0.931642    11.00000    0.04957    0.03725 =
         0.03138    0.01399    0.00460   -0.00294
N2C   3    0.701393    0.910608    1.032393    11.00000    0.04411    0.03546 =
         0.04179    0.01928    0.00358   -0.00639
N1C   3    0.581741    0.825190    0.968091    11.00000    0.04989    0.03759 =
         0.04433    0.01269    0.00661   -0.00944
O6B   4    0.492206    0.090449    0.633611    11.00000    0.02747    0.04951 =
         0.13551    0.01782   -0.00573    0.00926
O9C   4    1.015750   -0.186596    0.662488    11.00000    0.14911    0.02586 =
         0.06565    0.01186    0.01170    0.02719
O3A   4    1.181653    0.621468    0.749311    11.00000    0.06210    0.02211 =
         0.06495    0.01025    0.00252    0.00026
O1A   4    1.032697    0.432325    0.668661    11.00000    0.04663    0.03156 =
         0.03627    0.00883   -0.00977    0.00402
O2A   4    1.186417    0.447067    0.796159    11.00000    0.07603    0.02963 =
         0.03011    0.00612   -0.01185    0.00184
O5B   4    0.721693    0.249149    0.682775    11.00000    0.04301    0.03024 =
         0.04473    0.00529    0.00908    0.01032
O4B   4    0.735782    0.054136    0.681621    11.00000    0.03438    0.03431 =
         0.06574    0.02140    0.00555    0.01003
O8C   4    1.018488   -0.007152    0.757244    11.00000    0.05027    0.03142 =
         0.02743    0.00950    0.00021    0.00863
O7C   4    1.065830   -0.004757    0.620080    11.00000    0.05610    0.02975 =
         0.03105    0.00969    0.01094    0.01538
O1W   4    1.295478    0.211781    0.814824    11.00000    0.03541    0.04321 =
         0.03911    0.02391   -0.00906   -0.00782
O2W   4    1.290587    0.269935    0.635629    11.00000    0.03728    0.04162 =
         0.05843    0.02887    0.01948    0.01733
O3W   4    0.918886    0.182921    0.546399    11.00000    0.05916    0.04193 =
         0.02204    0.00176   -0.00220    0.02894
O4W   4    0.952777    0.254771    0.863082    11.00000    0.04378    0.03748 =
         0.02136    0.00501    0.00514   -0.00741
ND1   5    1.036114    0.213351    0.710158    11.00000    0.02794    0.01913 =
         0.01867    0.00515    0.00099    0.00263
N4A   3    1.391861    0.582144    1.130981    11.00000    0.03528    0.02874 =
         0.02733    0.00281   -0.00289   -0.00198
H1A   2    1.380614    0.268195    0.829100    11.00000    0.04809
H1B   2    1.287245    0.169603    0.849184    11.00000    0.05773
H2A   2    1.348451    0.233919    0.633072    11.00000    0.03372
H2B   2    1.327387    0.331082    0.613556    11.00000    0.06947
H3B   2    0.864328    0.234270    0.532949    11.00000    0.05757
H3A   2    0.924190    0.125516    0.500819    11.00000    0.04768
H4B   2    1.018327    0.311128    0.907042    11.00000    0.04455
H4A   2    0.902539    0.198883    0.887240    11.00000    0.07039
H1NA  2    1.277034    0.558392    0.927820    11.00000    0.05049
H2NC  2    0.944169    1.183461    1.075294    11.00000    0.05097
H2NA  2    1.408159    0.661690    0.990987    11.00000    0.05425
H1NC  2    0.921631    1.093525    1.130169    11.00000    0.05726
H1NB  2    0.898751    0.521770    0.578116    11.00000    0.05558
H2NB  2    0.852354    0.624294    0.539568    11.00000    0.05802
HKLF 4
REM  MSV-3 in P-1
REM R1 =  0.0190 for   5620 Fo > 4sig(Fo)  and  0.0213 for all   6016 data
REM    399 parameters refined using     12 restraints
END
WGHT      0.0248      0.1252
REM Highest difference peak  0.475,  deepest hole -0.412,  1-sigma level  0.072
Q1    1   1.1130  0.1828  0.7186  11.00000  0.05    0.48
Q2    1   1.1422 -0.1475  0.6799  11.00000  0.05    0.43
Q3    1   0.9982 -0.2164  0.6635  11.00000  0.05    0.34
Q4    1   0.5102  0.1338  0.6954  11.00000  0.05    0.30
Q5    1   1.4825  0.6369  1.1481  11.00000  0.05    0.27
Q6    1   1.2592  0.4769  1.1877  11.00000  0.05    0.25
Q7    1   1.2246  0.4786  1.0326  11.00000  0.05    0.25
Q8    1   1.0455  0.2814  0.7469  11.00000  0.05    0.25
Q9    1   1.0889  0.4599  0.7983  11.00000  0.05    0.24
Q10   1   1.3231  0.5799  1.0990  11.00000  0.05    0.24
Q11   1   0.6502  0.2680  0.6427  11.00000  0.05    0.23
Q12   1   1.1337  0.3740  0.9740  11.00000  0.05    0.23
Q13   1   1.3441  0.5637  1.1635  11.00000  0.05    0.23
Q14   1   0.6061  0.5585  0.3967  11.00000  0.05    0.22
Q15   1   0.7373  0.0225  0.6269  11.00000  0.05    0.22
Q16   1   0.7886  0.3125  0.5096  11.00000  0.05    0.21
Q17   1   1.4229  0.0614  0.8129  11.00000  0.05    0.21
Q18   1   0.6708  0.9397  1.1174  11.00000  0.05    0.21
Q19   1   0.5393  1.0149  0.7965  11.00000  0.05    0.21
Q20   1   1.0904  0.4170  0.9832  11.00000  0.05    0.21
Q21   1   0.9687  1.1203  1.2163  11.00000  0.05    0.21
Q22   1   1.3376  0.0410  0.7339  11.00000  0.05    0.21
Q23   1   0.5317  1.0553  0.8356  11.00000  0.05    0.21
Q24   1   0.7631  0.3150  0.5730  11.00000  0.05    0.21
Q25   1   1.2392  0.2857  0.5870  11.00000  0.05    0.21
;
