# Supplementary material for: Crystal structure and Hirshfeld surface analysis of the 1:3 adduct of tetra­aqua­trinitrato­neodymium(III) with 3-amino-1,2,4-triazine
Source: Acta Crystallogr E Crystallogr Commun. 2018 Aug 24;74(Pt 9):1309–13. doi: 10.1107/S2056989018011714 (PMC6127691; doi:10.1107/S2056989018011714)
Supplement: Supplementary file 2 [file e-74-01309-Isup2.hkl]

# 
# h,k,l, Fc-squared, Fo-squared, sigma(Fo-squared) and status flag 
# 
data_I
_shelx_title ' MSV-3 in P-1' 
_shelx_refln_list_code          4 
_shelx_F_calc_maximum      179.01 
_exptl_crystal_F_000       674.00 
_reflns_d_resolution_high  0.7490 
 
loop_ 
 _symmetry_equiv_pos_as_xyz 
 'x, y, z' 
 '-x, -y, -z' 
 
_cell_length_a     8.0279 
_cell_length_b    10.8496 
_cell_length_c    15.1239 
_cell_angle_alpha 102.228 
_cell_angle_beta   96.148 
_cell_angle_gamma 102.764 
 
_shelx_F_squared_multiplier     1.000 
 
loop_ 
 _refln_index_h 
 _refln_index_k 
 _refln_index_l 
 _refln_F_squared_calc 
 _refln_F_squared_meas 
 _refln_F_squared_sigma 
 _refln_observed_status 
   2   0   0     5728.09     5763.48     75.82 o 
   3   0   0    11322.95    11356.39    193.49 o 
   4   0   0     4388.55     4727.44     67.15 o 
   5   0   0       86.38       80.22      5.70 o 
   6   0   0      292.69      341.20      9.13 o 
   7   0   0       63.26       74.14     12.83 o 
   8   0   0       66.00       59.03     14.26 o 
   9   0   0      542.10      505.32     32.22 o 
  10   0   0      135.58      148.00     22.53 o 
 -10   1   0      158.63      169.68     23.38 o 
  -9   1   0      649.70      673.29     35.36 o 
  -8   1   0     1103.68     1101.33     41.35 o 
  -7   1   0     1638.38     1632.89     47.62 o 
  -6   1   0      517.09      522.72     23.10 o 
  -5   1   0     2208.27     2296.76     54.18 o 
  -4   1   0     6872.04     7093.34     96.29 o 
  -3   1   0     9212.59     9594.70    125.32 o 
  -2   1   0    10392.89    10369.25    246.67 o 
  -1   1   0     2436.29     1919.20     37.07 o 
   1   1   0      898.74      925.86     26.30 o 
   2   1   0     1656.95     1668.20     20.85 o 
   3   1   0       42.77       39.21      3.39 o 
   4   1   0      174.45      215.79     16.25 o 
   5   1   0     2660.77     2803.23     65.30 o 
   6   1   0     2521.23     2539.73     63.59 o 
   7   1   0     3033.03     2970.62     75.57 o 
   8   1   0      976.06     1005.23     41.35 o 
   9   1   0      494.98      514.16     32.79 o 
  10   1   0      406.89      467.96     35.08 o 
 -10   2   0      331.38      327.09     27.09 o 
  -9   2   0      176.61      172.81     21.10 o 
  -8   2   0     1525.11     1507.98     49.05 o 
  -7   2   0      172.86      170.25     15.68 o 
  -6   2   0      240.30      237.55     15.68 o 
  -5   2   0      223.26      220.72     13.69 o 
  -4   2   0      665.74      642.08     14.31 o 
  -3   2   0     5080.81     4875.01     66.34 o 
  -2   2   0    29531.64    28503.12    370.40 o 
  -1   2   0     4595.50     4561.00     59.46 o 
   0   2   0      390.72      398.11     16.84 o 
   1   2   0     3289.68     3360.37     42.25 o 
   2   2   0     1193.36     1095.34     11.55 o 
   3   2   0     5703.07     5730.73     56.25 o 
   4   2   0     4753.63     5214.63    106.65 o 
   5   2   0      731.10      771.39     27.95 o 
   6   2   0      163.62      180.23     15.97 o 
   7   2   0      695.01      761.69     33.94 o 
   8   2   0        2.83       -4.85      9.41 o 
   9   2   0       23.71       21.39     13.12 o 
 -10   3   0        7.11       25.38     14.26 o 
  -9   3   0       74.92       89.26     17.11 o 
  -8   3   0      500.52      526.14     27.95 o 
  -7   3   0      628.41      637.36     27.38 o 
  -6   3   0     2197.37     2064.63     51.90 o 
  -5   3   0     3311.68     3427.46     73.86 o 
  -4   3   0     4661.75     4576.92     93.82 o 
  -3   3   0     4289.22     4340.72     59.89 o 
  -2   3   0     2489.29     2702.49     38.01 o 
  -1   3   0     6787.97     6581.20     68.44 o 
   0   3   0     9342.92     9119.80     80.61 o 
   1   3   0       29.29       30.55      2.67 o 
   2   3   0     5055.63     5297.09     45.58 o 
   3   3   0      361.61      393.47      6.48 o 
   4   3   0     2728.83     2909.31     67.30 o 
   5   3   0      718.70      756.27     29.37 o 
   6   3   0      559.85      558.08     27.09 o 
   7   3   0      331.29      335.36     23.95 o 
   8   3   0      803.10      852.66     40.49 o 
   9   3   0      589.49      586.88     37.36 o 
 -10   4   0      693.12      697.24     37.36 o 
  -9   4   0     1219.13     1179.75     44.20 o 
  -8   4   0     1626.06     1577.56     49.33 o 
  -7   4   0      906.98      848.10     31.08 o 
  -6   4   0     2683.48     2635.83     62.74 o 
  -5   4   0     1537.36     1559.03     40.49 o 
  -4   4   0      102.68      136.45      6.82 o 
  -3   4   0     3446.16     3770.40     53.13 o 
  -2   4   0      791.95      870.51     17.82 o 
  -1   4   0      892.90      843.70     11.72 o 
   0   4   0     7906.45     8102.61     85.10 o 
   1   4   0    10992.57    11154.90    101.67 o 
   2   4   0     8975.10     9191.15    101.04 o 
   3   4   0     7373.24     7572.67     82.47 o 
   4   4   0     3464.52     3468.38     56.16 o 
   5   4   0     4123.90     4233.36     96.39 o 
   6   4   0     1366.72     1280.13     44.20 o 
   7   4   0     1455.83     1519.67     52.76 o 
   8   4   0      457.85      450.85     31.94 o 
   9   4   0       69.87       79.85     18.54 o 
 -10   5   0       40.26       23.10     13.97 o 
  -9   5   0        6.36        7.13     11.12 o 
  -8   5   0       18.97        1.71     10.27 o 
  -7   5   0      528.30      480.23     23.38 o 
  -6   5   0      888.21      910.26     30.80 o 
  -5   5   0     1580.20     1501.71     39.64 o 
  -4   5   0     3448.88     3476.23     73.29 o 
  -3   5   0     5709.68     5649.36    134.74 o 
  -2   5   0    13366.33    13522.34    139.72 o 
  -1   5   0    12342.98    12621.19    111.91 o 
   0   5   0    11065.80    11350.54    118.79 o 
   1   5   0     9269.68     9326.37     86.75 o 
   2   5   0     1742.04     1682.49     30.75 o 
   3   5   0      902.38      923.49     21.78 o 
   4   5   0      522.60      520.29     13.07 o 
   5   5   0     1258.82     1232.79     41.92 o 
   6   5   0      169.48      157.98     18.82 o 
   7   5   0      547.47      559.79     33.08 o 
   8   5   0      323.24      345.63     30.23 o 
 -10   6   0      292.98      319.96     27.66 o 
  -9   6   0     1002.29     1023.19     41.35 o 
  -8   6   0      882.15      882.60     35.08 o 
  -7   6   0      925.57      902.56     33.36 o 
  -6   6   0     1136.67     1093.63     34.22 o 
  -5   6   0     1184.77     1088.21     32.79 o 
  -4   6   0      977.65      976.14     28.80 o 
  -3   6   0     2408.36     2474.14     37.31 o 
  -2   6   0       56.31       86.76      6.99 o 
  -1   6   0       47.10       48.64      2.75 o 
   0   6   0     1248.67     1296.23     18.67 o 
   1   6   0       89.31       94.13      4.95 o 
   2   6   0       63.36       43.98      4.25 o 
   3   6   0     2444.85     2452.64     44.06 o 
   4   6   0     5421.17     5233.77     81.66 o 
   5   6   0      808.13      758.18     23.69 o 
   6   6   0     1306.97     1320.62     48.19 o 
   7   6   0      602.63      625.38     35.65 o 
   8   6   0      418.99      433.74     31.94 o 
 -10   7   0      221.10      221.29     24.24 o 
  -9   7   0      193.52      191.35     21.67 o 
  -8   7   0       29.02       25.67     11.41 o 
  -7   7   0        0.10        1.71      8.56 o 
  -6   7   0       15.38        4.85      7.70 o 
  -5   7   0      390.47      375.57     19.11 o 
  -4   7   0     2279.02     2246.00     53.90 o 
  -3   7   0      857.26      868.34     27.09 o 
  -2   7   0     1817.34     1739.73     28.09 o 
  -1   7   0     4730.12     4808.32     60.01 o 
   0   7   0     3518.49     3482.60     51.46 o 
   1   7   0     3324.87     3390.00     41.96 o 
   2   7   0     1766.93     1797.25     27.52 o 
   3   7   0     3673.46     3673.02     47.39 o 
   4   7   0      370.15      382.24     16.73 o 
   5   7   0       10.35        8.81      9.27 o 
   6   7   0      135.08      139.73     19.68 o 
   7   7   0       33.63       29.09     14.26 o 
  -9   8   0      243.04      325.95     26.24 o 
  -8   8   0      483.65      538.69     29.09 o 
  -7   8   0     1086.94      987.55     35.93 o 
  -6   8   0     2013.46     1934.31     52.76 o 
  -5   8   0     1860.11     1948.57     51.33 o 
  -4   8   0     3814.44     3806.17     83.84 o 
  -3   8   0     1968.68     2021.00     50.76 o 
  -2   8   0     2163.11     2188.21     34.70 o 
  -1   8   0     1000.17     1022.80     19.79 o 
   0   8   0      253.94      261.04      8.16 o 
   1   8   0        4.89       11.67      3.22 o 
   2   8   0      286.09      288.88      9.65 o 
   3   8   0      158.65      135.26      8.03 o 
   4   8   0      361.55      338.94     13.14 o 
   5   8   0      495.89      509.83     21.77 o 
   6   8   0      942.66      919.39     42.21 o 
  -9   9   0      414.21      398.38     28.52 o 
  -8   9   0      500.88      508.17     29.09 o 
  -7   9   0      403.23      418.63     25.10 o 
  -6   9   0       15.26       18.82      9.70 o 
  -5   9   0       79.15       83.55     12.55 o 
  -4   9   0       77.49       87.26     11.69 o 
  -3   9   0     1097.16     1102.75     35.36 o 
  -2   9   0     1360.49     1322.05     39.64 o 
  -1   9   0     1103.06     1099.56     44.63 o 
   0   9   0     1942.92     1886.71     29.64 o 
   1   9   0     4968.55     4844.09     58.69 o 
   2   9   0     1987.33     1978.73     30.03 o 
   3   9   0     1327.01     1389.32     24.63 o 
   4   9   0     1328.23     1335.95     25.40 o 
   5   9   0      782.67      788.82     20.26 o 
   6   9   0      420.37      414.89     18.89 o 
  -9  10   0      106.94      120.63     19.11 o 
  -8  10   0      260.00      323.67     25.38 o 
  -7  10   0      226.83      264.35     22.24 o 
  -6  10   0     1511.42     1443.82     46.48 o 
  -5  10   0     1485.61     1467.77     45.91 o 
  -4  10   0     1547.94     1550.19     46.48 o 
  -3  10   0     2014.41     1877.56     52.47 o 
  -2  10   0     4694.61     4494.86    100.95 o 
  -1  10   0     1859.10     1815.08     35.63 o 
   0  10   0      944.01      929.85     17.62 o 
   1  10   0      463.97      489.18     12.73 o 
   2  10   0      120.77      131.66      8.02 o 
   3  10   0       25.28       15.82      5.54 o 
   4  10   0      141.32      136.80      9.73 o 
   5  10   0      154.73      134.85     14.93 o 
  -8  11   0      338.53      355.32     27.09 o 
  -7  11   0      471.88      467.96     28.52 o 
  -6  11   0      278.16      305.13     23.10 o 
  -5  11   0      357.56      379.56     23.95 o 
  -4  11   0      410.75      401.23     24.52 o 
  -3  11   0        0.23       -3.14      7.98 o 
  -2  11   0       30.71       38.19      6.70 o 
  -1  11   0       23.92       25.85      6.24 o 
   0  11   0      254.71      249.27     13.07 o 
   1  11   0      200.63      239.32     24.38 o 
   2  11   0      362.32      370.23     21.96 o 
   3  11   0      981.37      930.23     43.06 o 
   4  11   0      869.67      919.10     45.06 o 
  -7  12   0       55.13       73.86     15.97 o 
  -6  12   0      388.15      395.53     27.09 o 
  -5  12   0      601.39      623.67     31.65 o 
  -4  12   0      677.93      679.28     32.22 o 
  -3  12   0      975.59      986.69     39.07 o 
  -2  12   0      861.82      870.34     36.50 o 
  -1  12   0      656.85      690.40     32.79 o 
   0  12   0      575.87      585.74     31.37 o 
   1  12   0     1230.18     1231.65     47.34 o 
   2  12   0       87.20       99.81     17.68 o 
   3  12   0       73.26      121.20     20.25 o 
  -6  13   0      364.66      372.72     27.95 o 
  -5  13   0      533.56      560.07     31.94 o 
  -4  13   0      362.08      380.99     27.09 o 
  -3  13   0      458.73      442.58     28.52 o 
  -2  13   0      162.31      137.74     17.97 o 
  -1  13   0       60.81       63.59     14.26 o 
   0  13   0        5.15       -2.57     10.27 o 
   1  13   0      247.93      260.08     25.10 o 
  -4  14   0      181.52      134.60     19.96 o 
  -3  14   0      438.05      465.68     30.80 o 
  -2  14   0      616.52      607.41     33.94 o 
   1 -14   1       15.55       17.68     11.41 o 
   2 -14   1        4.48        7.41     10.55 o 
   3 -14   1      222.42      280.61     25.10 o 
   4 -14   1      500.91      517.87     31.37 o 
  -1 -13   1      474.48      452.85     30.23 o 
   0 -13   1      893.04      901.71     40.21 o 
   1 -13   1     1133.51     1159.79     44.77 o 
   2 -13   1      977.85      943.06     39.35 o 
   3 -13   1     1380.00     1344.58     47.91 o 
   4 -13   1      762.70      723.19     34.79 o 
   5 -13   1      597.55      654.18     33.36 o 
   6 -13   1      263.73      276.62     25.67 o 
  -3 -12   1      730.26      736.31     39.64 o 
  -2 -12   1      701.83      751.71     37.93 o 
  -1 -12   1      643.02      656.18     34.22 o 
   0 -12   1      399.29      398.67     25.67 o 
   1 -12   1      171.69      151.14     17.68 o 
   2 -12   1       14.29        2.28      8.56 o 
   3 -12   1       73.06       64.45     13.40 o 
   4 -12   1       35.21       45.34     11.69 o 
   5 -12   1      144.18      128.61     16.83 o 
   6 -12   1      294.18      309.98     23.95 o 
   7 -12   1      341.22      339.64     26.24 o 
  -4 -11   1        7.85        1.71     11.12 o 
  -3 -11   1        0.06        8.27     10.27 o 
  -2 -11   1       68.94       62.70      7.84 o 
  -1 -11   1      259.46      274.62     12.29 o 
   0 -11   1      497.92      517.41     15.98 o 
   1 -11   1      947.53      949.05     35.65 o 
   2 -11   1     1752.59     1749.81     51.62 o 
   3 -11   1     1585.77     1581.56     47.91 o 
   4 -11   1     1025.12     1126.14     39.07 o 
   5 -11   1      712.08      698.67     30.80 o 
   6 -11   1      349.73      366.73     23.67 o 
   7 -11   1      247.79      276.90     22.81 o 
   8 -11   1      106.54       94.39     16.83 o 
  -5 -10   1      752.35      780.10     24.84 o 
  -4 -10   1     1383.81     1442.04     39.44 o 
  -3 -10   1      822.27      849.90     19.02 o 
  -2 -10   1     2947.68     2900.18     40.48 o 
  -1 -10   1     3653.58     3486.39     60.40 o 
   0 -10   1     2089.30     2068.71     29.98 o 
   1 -10   1     1106.60     1108.93     24.88 o 
   2 -10   1     2039.38     1996.66     51.62 o 
   3 -10   1      453.18      450.85     22.53 o 
   4 -10   1       22.94       22.53      8.84 o 
   5 -10   1       59.51       66.16     11.98 o 
   6 -10   1        1.29        6.56      8.84 o 
   7 -10   1      505.07      506.46     27.66 o 
   8 -10   1      377.86      389.83     26.24 o 
   9 -10   1      328.73      369.30     27.66 o 
  -6  -9   1      559.25      608.51     21.99 o 
  -5  -9   1      995.99     1061.18     23.61 o 
  -4  -9   1      893.61      909.89     31.97 o 
  -3  -9   1     1073.63     1034.57     20.62 o 
  -2  -9   1        6.81       18.71      4.61 o 
  -1  -9   1        0.39        2.87      3.35 o 
   0  -9   1       69.98       72.49      5.46 o 
   1  -9   1      645.60      638.79     13.30 o 
   2  -9   1      923.31      925.66     31.08 o 
   3  -9   1     1385.53     1443.25     40.78 o 
   4  -9   1     1296.54     1295.81     38.78 o 
   5  -9   1     2953.90     2939.54     70.15 o 
   6  -9   1     1205.26     1219.67     39.64 o 
   7  -9   1      832.84      848.67     34.22 o 
   8  -9   1      555.53      576.61     30.23 o 
   9  -9   1      416.49      438.88     29.09 o 
  -7  -8   1        2.86       -2.85     11.98 o 
  -6  -8   1      195.79      187.36     22.81 o 
  -5  -8   1      190.09      192.54     10.96 o 
  -4  -8   1     2556.41     2412.46     39.61 o 
  -3  -8   1      666.73      643.54     24.98 o 
  -2  -8   1     2016.66     1968.83     28.93 o 
  -1  -8   1     4388.93     4357.12     52.44 o 
   0  -8   1     4850.67     4925.60     66.10 o 
   1  -8   1     4090.51     4198.35     52.75 o 
   2  -8   1     5986.51     6007.97    121.20 o 
   3  -8   1     2401.60     2413.68     56.75 o 
   4  -8   1      819.64      820.15     27.66 o 
   5  -8   1       28.12       25.67      8.27 o 
   6  -8   1      281.20      267.49     18.54 o 
   7  -8   1      143.79      145.44     16.54 o 
   8  -8   1      104.26       92.40     14.83 o 
   9  -8   1       99.31       95.25     17.11 o 
  -7  -7   1      813.17      801.90     40.49 o 
  -6  -7   1     1097.95     1085.36     43.92 o 
  -5  -7   1     1707.81     1643.87     46.06 o 
  -4  -7   1      695.02      736.69     22.47 o 
  -3  -7   1     1827.50     1898.12     28.77 o 
  -2  -7   1     2163.60     2100.81     29.63 o 
  -1  -7   1      517.10      546.45     11.61 o 
   0  -7   1      358.72      352.38      8.75 o 
   1  -7   1       62.74       64.80      3.46 o 
   2  -7   1       44.17       49.96      4.71 o 
   3  -7   1       99.34       82.70      9.13 o 
   4  -7   1      157.65      152.85     11.69 o 
   5  -7   1      268.67      244.96     15.97 o 
   6  -7   1     1515.33     1414.73     41.35 o 
   7  -7   1     1491.96     1433.55     43.63 o 
   8  -7   1      573.06      578.33     28.52 o 
   9  -7   1      942.31      963.02     39.92 o 
  10  -7   1      348.17      359.31     28.52 o 
  -8  -6   1      165.23      168.82     23.38 o 
  -7  -6   1      212.39      193.06     22.24 o 
  -6  -6   1      276.32      303.42     23.95 o 
  -5  -6   1      101.82      148.42     13.55 o 
  -4  -6   1      146.35      135.61     14.26 o 
  -3  -6   1     2122.94     2060.72     38.10 o 
  -2  -6   1     1592.09     1557.28     22.97 o 
  -1  -6   1     6453.78     6513.30     73.60 o 
   0  -6   1     3206.68     3389.46     34.74 o 
   1  -6   1     4773.68     4716.72     44.84 o 
   2  -6   1     1392.90     1368.82     18.46 o 
   3  -6   1     3991.86     3899.15    107.08 o 
   4  -6   1     1376.82     1337.73     35.08 o 
   5  -6   1      556.38      538.12     20.82 o 
   6  -6   1      293.01      297.43     17.68 o 
   7  -6   1      460.50      422.91     21.96 o 
   8  -6   1        3.48       -6.56      7.41 o 
   9  -6   1       14.47       37.93     13.69 o 
  10  -6   1       18.96        9.70     13.12 o 
  -8  -5   1      247.51      234.41     26.81 o 
  -7  -5   1     1249.47     1196.01     46.77 o 
  -6  -5   1     1114.99     1083.93     40.49 o 
  -5  -5   1     1235.38     1232.51     40.49 o 
  -4  -5   1     6181.41     6022.69    115.99 o 
  -3  -5   1     3083.16     3096.20     50.01 o 
  -2  -5   1     3744.71     3890.46     58.17 o 
  -1  -5   1     7226.54     7347.10     69.25 o 
   0  -5   1     6192.20     6488.35     53.80 o 
   1  -5   1     9715.21    10129.56     90.54 o 
   2  -5   1      337.47      323.81      6.78 o 
   3  -5   1      514.15      537.67     11.76 o 
   4  -5   1        1.29        3.84      2.80 o 
   5  -5   1     2139.75     2140.78     50.76 o 
   6  -5   1     2258.00     2213.78     55.04 o 
   7  -5   1     1172.24     1155.80     37.93 o 
   8  -5   1     1426.75     1424.71     46.20 o 
   9  -5   1      854.80      865.49     37.93 o 
  10  -5   1      438.18      458.84     31.37 o 
  -9  -4   1      564.67      568.63     36.79 o 
  -8  -4   1      972.02      950.76     43.92 o 
  -7  -4   1     1358.81     1361.97     48.19 o 
  -6  -4   1      379.56      389.83     24.52 o 
  -5  -4   1        8.75       18.54      9.41 o 
  -4  -4   1      665.27      681.56     18.55 o 
  -3  -4   1       88.57      106.13     10.63 o 
  -2  -4   1     1865.88     2088.05     23.92 o 
  -1  -4   1     2687.35     2803.98     28.64 o 
   0  -4   1      944.73      956.35     10.10 o 
   1  -4   1     8624.40     8544.29     76.18 o 
   2  -4   1     5665.62     5543.42    118.30 o 
   3  -4   1    12228.13    12329.39    159.10 o 
   4  -4   1     7387.65     7218.60     96.99 o 
   5  -4   1     3181.92     3061.88     67.02 o 
   6  -4   1     3196.25     3272.90     73.86 o 
   7  -4   1      599.05      551.80     24.81 o 
   8  -4   1      554.51      542.96     28.23 o 
   9  -4   1      305.26      282.03     24.81 o 
  10  -4   1       44.96       70.15     17.40 o 
  -9  -3   1        0.14      -11.12     11.12 o 
  -8  -3   1       68.09       71.86     16.25 o 
  -7  -3   1        8.90       13.69      9.70 o 
  -6  -3   1      541.76      528.14     25.67 o 
  -5  -3   1     2008.49     2097.43     55.04 o 
  -4  -3   1     1961.51     2010.17     49.90 o 
  -3  -3   1     5649.17     5731.71     49.31 o 
  -2  -3   1     5394.26     5216.44     44.57 o 
  -1  -3   1    25197.18    24480.13    237.54 o 
   0  -3   1    15453.07    14373.24    113.08 o 
   1  -3   1    15472.11    14669.99    129.64 o 
   2  -3   1     2003.38     2149.29     30.24 o 
   3  -3   1     1029.01      950.09     16.53 o 
   4  -3   1      414.93      430.06     10.98 o 
   5  -3   1        0.23        0.29      4.85 o 
   6  -3   1        5.08        0.86      6.84 o 
   7  -3   1      144.21      132.32     14.83 o 
   8  -3   1      418.35      410.08     25.38 o 
   9  -3   1      603.79      603.14     32.51 o 
  10  -3   1      406.98      392.11     30.23 o 
  -9  -2   1      719.96      742.01     39.35 o 
  -8  -2   1      659.68      707.79     35.08 o 
  -7  -2   1     1166.09     1176.90     41.92 o 
  -6  -2   1      947.12      978.71     34.51 o 
  -5  -2   1     1947.27     2031.84     52.19 o 
  -4  -2   1     1010.81      968.72     29.37 o 
  -3  -2   1      433.50      428.79      9.16 o 
  -2  -2   1      134.68      143.80      4.01 o 
  -1  -2   1        3.83        3.85      1.67 o 
   0  -2   1      132.65      153.90      2.55 o 
   1  -2   1      887.28      906.05     10.75 o 
   2  -2   1     3329.45     3534.93     72.86 o 
   3  -2   1      809.20     1049.86     33.22 o 
   4  -2   1     3273.81     3364.30     49.10 o 
   5  -2   1     1228.97     1170.91     32.79 o 
   6  -2   1     2544.22     2447.90     59.32 o 
   7  -2   1      663.35      626.80     26.81 o 
   8  -2   1     1227.13     1218.25     43.06 o 
   9  -2   1      168.47      178.80     21.39 o 
  10  -2   1      130.78      115.49     19.96 o 
 -10  -1   1      148.90      177.09     24.52 o 
  -9  -1   1      564.66      535.27     31.94 o 
  -8  -1   1       99.22      105.51     17.40 o 
  -7  -1   1        3.38        7.41     10.27 o 
  -6  -1   1       60.50       71.01     11.98 o 
  -5  -1   1      241.20      236.40      5.83 o 
  -4  -1   1     3256.04     3355.77     67.92 o 
  -3  -1   1    17502.43    17092.50    153.74 o 
  -2  -1   1     3707.92     3943.25     36.97 o 
  -1  -1   1    16318.74    13689.93    277.77 o 
   1  -1   1    13295.25    10953.40    198.76 o 
   2  -1   1     5155.11     5397.61     70.78 o 
   3  -1   1     7801.88     7621.86    157.13 o 
   4  -1   1     1509.12     1562.93     26.72 o 
   5  -1   1        4.51        2.85      5.99 o 
   6  -1   1      367.01      371.01     19.39 o 
   7  -1   1       26.80       29.66     10.55 o 
   8  -1   1       79.54       80.99     15.40 o 
   9  -1   1      176.07      142.30     19.39 o 
  10  -1   1      207.87      220.15     25.95 o 
 -10   0   1      224.20      219.87     25.10 o 
  -9   0   1      122.89      134.03     19.39 o 
  -8   0   1     1729.96     1733.27     54.47 o 
  -7   0   1     2663.29     2587.64     66.73 o 
  -6   0   1     3364.40     3356.74     77.28 o 
  -5   0   1     2505.21     2497.81     58.46 o 
  -4   0   1     9985.74    10241.11    196.77 o 
  -3   0   1     6905.57     7425.90     98.71 o 
  -2   0   1    26947.30    25738.13    333.81 o 
   1   0   1       67.49       28.23      2.85 o 
   2   0   1      746.89      795.03      9.23 o 
   3   0   1     1465.29     1523.43     16.60 o 
   4   0   1     1627.22     1653.23     35.71 o 
   5   0   1     4062.20     4154.94     79.13 o 
   6   0   1     2127.11     2135.25     31.91 o 
   7   0   1     2904.32     2860.26     72.72 o 
   8   0   1     1610.76     1685.93     54.47 o 
   9   0   1      848.52      838.69     39.92 o 
  10   0   1      526.94      544.68     36.50 o 
 -10   1   1      383.08      378.99     30.80 o 
  -9   1   1      918.69      865.78     38.21 o 
  -8   1   1      292.85      345.06     24.52 o 
  -7   1   1      478.09      453.71     23.67 o 
  -6   1   1      921.07      915.11     30.80 o 
  -5   1   1      646.22      617.96     22.81 o 
  -4   1   1      279.18      325.02     10.08 o 
  -3   1   1     3673.48     3902.35    108.94 o 
  -2   1   1       80.86       81.62      3.83 o 
  -1   1   1    11827.20     9835.82    177.38 o 
   1   1   1      768.97      737.81     10.37 o 
   2   1   1     2953.17     3118.73     31.30 o 
   3   1   1    17995.92    18050.45    189.83 o 
   4   1   1     9315.82     9435.21    136.88 o 
   5   1   1     1956.00     1884.98     48.76 o 
   6   1   1     1042.74     1038.59     35.93 o 
   7   1   1      962.95      895.44     36.22 o 
   8   1   1       23.25       27.95     11.98 o 
   9   1   1        9.79        8.56     12.83 o 
 -10   2   1       12.85       16.83     13.40 o 
  -9   2   1       97.86      104.09     17.40 o 
  -8   2   1      409.76      426.33     25.95 o 
  -7   2   1      852.65      889.16     32.22 o 
  -6   2   1     2134.13     2074.62     52.47 o 
  -5   2   1     1403.21     1328.61     36.22 o 
  -4   2   1     8739.80     8891.46    118.77 o 
  -3   2   1     2716.06     2697.99     39.52 o 
  -2   2   1     9352.13     9456.48    122.40 o 
  -1   2   1     3462.60     3446.01     46.38 o 
   0   2   1    14141.65    13579.99    139.23 o 
   1   2   1      336.32      329.74      6.74 o 
   2   2   1     1451.41     1546.66     27.05 o 
   3   2   1       55.88       73.23      4.06 o 
   4   2   1      174.99      146.29     11.98 o 
   5   2   1     1223.47     1272.43     38.78 o 
   6   2   1      391.30      394.39     22.24 o 
   7   2   1      990.59     1044.58     40.78 o 
   8   2   1      814.16      828.71     39.07 o 
   9   2   1      330.37      349.90     30.23 o 
 -10   3   1      339.30      329.66     28.23 o 
  -9   3   1     1042.70     1073.67     42.78 o 
  -8   3   1     2573.81     2444.48     66.16 o 
  -7   3   1      458.78      432.32     22.81 o 
  -6   3   1      671.38      623.38     24.52 o 
  -5   3   1     2483.32     2461.02     57.03 o 
  -4   3   1        1.99        2.61      3.08 o 
  -3   3   1      478.41      523.61     13.55 o 
  -2   3   1      247.44      353.69     54.75 o 
  -1   3   1     1394.72     1352.93     16.35 o 
   0   3   1     5036.65     4975.57     53.02 o 
   1   3   1     6328.89     6270.12     69.53 o 
   2   3   1     5881.35     5694.65     64.81 o 
   3   3   1     4293.57     4182.80     47.19 o 
   4   3   1     5133.50     4990.24     74.61 o 
   5   3   1     1270.55     1235.93     39.92 o 
   6   3   1     1226.79     1208.84     41.92 o 
   7   3   1     1425.91     1440.68     50.19 o 
   8   3   1      188.32      234.98     25.67 o 
   9   3   1      121.95      115.78     22.24 o 
 -10   4   1       34.79       33.08     14.54 o 
  -9   4   1       11.90       13.40     12.83 o 
  -8   4   1       23.69       19.11     11.12 o 
  -7   4   1      394.40      361.03     20.53 o 
  -6   4   1      455.88      440.59     21.39 o 
  -5   4   1     3311.56     3371.86     73.57 o 
  -4   4   1      225.37      241.25     13.40 o 
  -3   4   1    12416.84    12676.90    165.05 o 
  -2   4   1    10789.07    11086.80    144.38 o 
  -1   4   1    13330.90    12732.91    131.12 o 
   0   4   1    15469.10    15637.83    183.58 o 
   1   4   1     5349.29     5685.54     64.92 o 
   2   4   1     1884.04     1859.21     32.56 o 
   3   4   1      938.34      898.67     14.33 o 
   4   4   1       62.95       61.55     10.84 o 
   5   4   1        1.10       11.12      8.84 o 
   6   4   1       69.75       68.16     13.40 o 
   7   4   1        8.68       16.25     11.41 o 
   8   4   1      322.02      297.43     28.23 o 
 -10   5   1      314.83      333.65     28.23 o 
  -9   5   1     1074.82     1035.45     41.63 o 
  -8   5   1      814.46      833.27     34.22 o 
  -7   5   1     1744.60     1636.02     47.34 o 
  -6   5   1     2433.27     2351.23     58.17 o 
  -5   5   1     2720.37     2598.19     60.46 o 
  -4   5   1     2467.38     2506.08     56.75 o 
  -3   5   1     1932.11     2069.84     33.26 o 
  -2   5   1     4385.37     4614.20     51.09 o 
  -1   5   1     2249.27     2324.55     27.83 o 
   0   5   1     5565.11     5957.24     65.10 o 
   1   5   1      633.17      693.72     12.10 o 
   2   5   1      146.19      121.89      7.96 o 
   3   5   1     2311.61     2197.76     99.81 o 
   4   5   1     4410.50     4216.77     84.84 o 
   5   5   1     3254.77     3176.71     56.96 o 
   6   5   1     1867.32     1726.71     55.61 o 
   7   5   1     1980.84     1938.87     63.31 o 
   8   5   1      550.46      509.03     35.08 o 
 -10   6   1      190.73      179.09     22.24 o 
  -9   6   1      210.52      188.21     20.53 o 
  -8   6   1       35.53       37.93     11.69 o 
  -7   6   1      171.63      190.21     16.83 o 
  -6   6   1       54.09       39.35      9.41 o 
  -5   6   1       17.69       26.81      7.70 o 
  -4   6   1     3583.65     3620.81     77.85 o 
  -3   6   1     2160.85     2174.84     33.70 o 
  -2   6   1     4568.17     4582.40     62.08 o 
  -1   6   1     1332.66     1285.79     21.09 o 
   0   6   1     1297.78     1232.30     20.95 o 
   1   6   1     1682.09     1619.61     22.75 o 
   2   6   1     3777.93     3709.13     45.66 o 
   3   6   1      473.13      486.61     17.14 o 
   4   6   1     1820.37     1781.41     76.85 o 
   5   6   1      303.21      276.72     15.93 o 
   6   6   1       51.32       49.90     13.69 o 
   7   6   1       22.19       23.95     13.97 o 
   8   6   1        4.83        7.13     14.26 o 
 -10   7   1       64.97       53.61     16.25 o 
  -9   7   1      390.79      437.17     28.80 o 
  -8   7   1      617.85      640.21     31.08 o 
  -7   7   1      858.62      882.60     34.22 o 
  -6   7   1     1612.44     1640.02     47.05 o 
  -5   7   1     4046.26     3838.11     84.98 o 
  -4   7   1     2158.68     2217.77     54.18 o 
  -3   7   1     2454.91     2455.76     37.80 o 
  -2   7   1      543.56      517.16     11.87 o 
  -1   7   1     1113.21     1140.33     20.03 o 
   0   7   1      265.42      275.09      8.64 o 
   1   7   1       47.51       58.86      6.90 o 
   2   7   1       55.12       58.69      4.94 o 
   3   7   1     2660.16     2640.44     36.83 o 
   4   7   1      933.10      912.32     26.10 o 
   5   7   1      341.01      339.09     24.24 o 
   6   7   1      634.98      647.91     35.36 o 
   7   7   1      909.23      960.45     45.63 o 
  -9   8   1      470.64      463.12     29.94 o 
  -8   8   1      288.27      258.36     22.53 o 
  -7   8   1      803.33      734.03     32.22 o 
  -6   8   1      219.12      225.00     18.54 o 
  -5   8   1       33.45       33.08      9.70 o 
  -4   8   1       23.91       18.54      7.70 o 
  -3   8   1       31.17       31.08      8.27 o 
  -2   8   1      577.41      575.63     13.35 o 
  -1   8   1      751.77      756.84     27.95 o 
   0   8   1     3353.50     3446.38     42.66 o 
   1   8   1      468.83      485.51     11.50 o 
   2   8   1     2421.86     2381.83     33.57 o 
   3   8   1     2377.98     2376.91     34.77 o 
   4   8   1     1559.34     1491.97     26.56 o 
   5   8   1     1031.12      993.35     30.31 o 
   6   8   1      654.50      645.91     36.50 o 
  -9   9   1       14.20       -7.70     11.69 o 
  -8   9   1      169.13      197.05     21.39 o 
  -7   9   1      846.68      838.97     34.51 o 
  -6   9   1     1088.77     1117.01     39.35 o 
  -5   9   1     2668.36     2631.84     66.73 o 
  -4   9   1     2370.89     2264.82     58.75 o 
  -3   9   1     1200.61     1187.45     38.50 o 
  -2   9   1     3570.06     3471.95     80.99 o 
  -1   9   1     2325.14     2285.07     59.89 o 
   0   9   1     1279.13     1277.73     20.59 o 
   1   9   1      141.79      153.85      7.43 o 
   2   9   1       92.24      101.75      7.00 o 
   3   9   1       48.92       49.02      5.94 o 
   4   9   1      150.14      159.08      9.69 o 
   5   9   1      310.07      322.19     13.56 o 
   6   9   1      281.72      299.71     27.66 o 
  -9  10   1      502.79      574.33     33.94 o 
  -8  10   1      645.29      677.85     34.51 o 
  -7  10   1       96.07       83.27     15.11 o 
  -6  10   1      472.04      522.72     28.23 o 
  -5  10   1      381.64      378.14     22.81 o 
  -4  10   1      469.34      467.96     24.81 o 
  -3  10   1       70.33       71.86     12.26 o 
  -2  10   1       40.04       35.08     10.27 o 
  -1  10   1      179.02      166.54     11.07 o 
   0  10   1     1018.22     1039.00     18.60 o 
   1  10   1     1561.26     1589.02     25.44 o 
   2  10   1      993.46     1018.38     28.18 o 
   3  10   1     1864.79     1825.07     41.38 o 
   4  10   1     1142.38     1141.92     33.30 o 
   5  10   1     1059.11     1066.73     33.96 o 
  -8  11   1        5.86       13.12     12.26 o 
  -7  11   1       18.19       19.96     11.12 o 
  -6  11   1      333.91      342.20     25.10 o 
  -5  11   1      335.92      361.88     24.24 o 
  -4  11   1      663.54      659.03     30.80 o 
  -3  11   1     2037.81     2064.92     59.60 o 
  -2  11   1     1674.70     1640.44     34.98 o 
  -1  11   1      287.58      320.54     14.82 o 
   0  11   1      582.41      616.60     20.78 o 
   1  11   1     1201.39     1203.19     30.67 o 
   2  11   1      510.23      511.46     21.53 o 
   3  11   1      245.23      245.39     16.41 o 
   4  11   1        5.92       15.11     12.83 o 
  -7  12   1      533.83      548.38     32.79 o 
  -6  12   1      683.43      765.97     36.79 o 
  -5  12   1      700.09      740.02     35.36 o 
  -4  12   1      369.59      381.56     25.95 o 
  -3  12   1       59.58       59.89     12.55 o 
  -2  12   1      122.56      102.95     15.68 o 
  -1  12   1       31.09       17.68      9.98 o 
   0  12   1       21.51       38.50     12.55 o 
   1  12   1      189.12      204.18     21.10 o 
   2  12   1      244.94      276.05     25.95 o 
  -6  13   1       60.29       66.44     16.25 o 
  -5  13   1      157.76      155.13     21.10 o 
  -4  13   1      186.75      187.36     21.96 o 
  -3  13   1      310.67      322.81     25.38 o 
  -2  13   1      683.89      717.20     35.65 o 
  -1  13   1     1107.01     1094.48     45.06 o 
   0  13   1     1153.85     1127.85     46.77 o 
   1  13   1      816.83      812.74     41.06 o 
   1 -14   2      927.80      880.61     40.21 o 
   2 -14   2      762.17      767.68     36.22 o 
   3 -14   2      980.41      966.44     41.06 o 
   4 -14   2      596.06      637.36     33.65 o 
  -2 -13   2      711.02      714.07     38.21 o 
  -1 -13   2      735.59      697.53     36.22 o 
   0 -13   2      494.87      484.79     29.37 o 
   1 -13   2      211.48      233.27     21.67 o 
   2 -13   2      211.43      199.62     19.68 o 
   3 -13   2       15.98       14.54      9.98 o 
   4 -13   2       89.94       73.00     14.26 o 
   5 -13   2       29.40       36.22     12.26 o 
   6 -13   2      249.64      278.33     23.95 o 
  -3 -12   2       62.61       77.57     17.40 o 
  -2 -12   2       59.08       72.43     15.11 o 
  -1 -12   2      286.32      307.13     23.95 o 
   0 -12   2      896.90      934.19     23.49 o 
   1 -12   2      264.43      252.95     19.96 o 
   2 -12   2      763.96      791.92     33.08 o 
   3 -12   2      729.16      775.38     32.51 o 
   4 -12   2      861.09      857.51     34.22 o 
   5 -12   2      608.47      607.70     29.94 o 
   6 -12   2      274.31      292.87     23.38 o 
   7 -12   2      212.87      225.00     22.81 o 
  -4 -11   2      880.64      832.71     25.05 o 
  -3 -11   2      851.08      861.52     24.04 o 
  -2 -11   2     1402.91     1369.86     40.78 o 
  -1 -11   2     1689.86     1686.40     33.56 o 
   0 -11   2     1455.90     1435.41     30.66 o 
   1 -11   2      964.68      957.89     35.36 o 
   2 -11   2      611.61      615.97     27.66 o 
   3 -11   2      317.20      326.24     20.25 o 
   4 -11   2      143.66      118.06     14.26 o 
   5 -11   2      138.44      136.60     15.40 o 
   6 -11   2       41.88       62.74     12.83 o 
   7 -11   2      189.20      175.09     18.82 o 
   8 -11   2      262.24      229.56     23.67 o 
  -5 -10   2      474.74      488.50     20.03 o 
  -4 -10   2      313.92      281.92     14.72 o 
  -3 -10   2      420.00      423.53     13.49 o 
  -2 -10   2       92.53      108.10      7.59 o 
  -1 -10   2      164.86      145.81      8.00 o 
   0 -10   2       85.65       88.97      6.39 o 
   1 -10   2      814.18      784.02     16.11 o 
   2 -10   2      963.82      932.99     20.61 o 
   3 -10   2      459.66      439.73     21.96 o 
   4 -10   2     1224.87     1215.68     37.93 o 
   5 -10   2      765.82      772.53     30.23 o 
   6 -10   2     1542.24     1471.19     45.06 o 
   7 -10   2     1219.35     1267.30     43.06 o 
   8 -10   2      589.82      648.76     32.22 o 
   9 -10   2      213.38      216.44     23.10 o 
  -6  -9   2       30.63       37.59      9.41 o 
  -5  -9   2      191.09      185.48     11.42 o 
  -4  -9   2      932.70      890.17     20.09 o 
  -3  -9   2     1490.96     1480.97     27.54 o 
  -2  -9   2     2995.67     3035.98     40.96 o 
  -1  -9   2     4068.19     3921.63     48.81 o 
   0  -9   2     1866.31     1876.97     26.93 o 
   1  -9   2     1936.33     1873.67     26.40 o 
   2  -9   2     3952.47     3797.97     56.78 o 
   3  -9   2     1436.68     1427.85     39.64 o 
   4  -9   2      726.63      756.84     27.38 o 
   5  -9   2     1302.13     1333.74     39.35 o 
   6  -9   2        7.40        8.27      8.27 o 
   7  -9   2       94.04       85.27     13.69 o 
   8  -9   2       74.19       73.86     14.83 o 
   9  -9   2       84.01       88.40     17.11 o 
  -7  -8   2      550.83      606.84     35.93 o 
  -6  -8   2     1011.88      957.32     41.35 o 
  -5  -8   2     1292.93     1272.69     28.04 o 
  -4  -8   2     1226.43     1204.58     23.15 o 
  -3  -8   2      512.79      520.70     13.68 o 
  -2  -8   2     1402.50     1379.27     22.63 o 
  -1  -8   2      585.35      578.01     12.57 o 
   0  -8   2      340.36      352.29     13.80 o 
   1  -8   2       19.20       34.32      9.63 o 
   2  -8   2       69.82       71.68      4.37 o 
   3  -8   2     1066.85     1101.90     31.65 o 
   4  -8   2     1516.95     1561.02     41.06 o 
   5  -8   2     2139.62     2119.67     53.04 o 
   6  -8   2     1016.92      973.57     33.08 o 
   7  -8   2     1482.73     1449.52     44.77 o 
   8  -8   2      944.02      947.34     36.79 o 
   9  -8   2      651.41      671.29     33.65 o 
  -7  -7   2       96.16      105.80     18.82 o 
  -6  -7   2      124.86      113.21     17.11 o 
  -5  -7   2      198.82      198.23     15.68 o 
  -4  -7   2      197.84      210.34      9.83 o 
  -3  -7   2       10.66        9.98      3.90 o 
  -2  -7   2     2113.81     2116.12     29.50 o 
  -1  -7   2     4070.28     4224.61     58.93 o 
   0  -7   2     2660.81     2664.53     37.37 o 
   1  -7   2     1492.04     1412.77     16.94 o 
   2  -7   2     4617.89     4587.53     63.57 o 
   3  -7   2     4845.23     4868.30     67.31 o 
   4  -7   2      512.08      512.17     19.39 o 
   5  -7   2      792.81      785.93     26.24 o 
   6  -7   2      705.47      711.79     26.52 o 
   7  -7   2      251.17      238.12     18.25 o 
   8  -7   2        4.45       -8.84      8.84 o 
   9  -7   2       78.69       82.98     15.11 o 
  10  -7   2       18.33       19.68     12.55 o 
  -8  -6   2       79.51       43.35     16.54 o 
  -7  -6   2      396.32      399.24     27.38 o 
  -6  -6   2      298.50      276.05     23.10 o 
  -5  -6   2     1749.72     1790.59     53.04 o 
  -4  -6   2     3166.63     3057.66     52.51 o 
  -3  -6   2     2547.71     2558.62     43.84 o 
  -2  -6   2     1624.87     1580.07     23.06 o 
  -1  -6   2     2689.39     2717.08     29.21 o 
   0  -6   2     2917.12     3035.54     27.59 o 
   1  -6   2      376.64      393.45     16.10 o 
   2  -6   2      266.94      257.91      7.13 o 
   3  -6   2      202.03      203.79      9.98 o 
   4  -6   2      265.43      263.25      8.35 o 
   5  -6   2      111.37      103.52     10.84 o 
   6  -6   2     1307.55     1304.66     37.93 o 
   7  -6   2      861.51      868.63     31.94 o 
   8  -6   2      556.41      551.23     27.66 o 
   9  -6   2      867.92      877.75     37.93 o 
  10  -6   2      316.54      307.13     27.38 o 
  -8  -5   2      659.00      688.40     37.64 o 
  -7  -5   2      457.30      489.92     30.23 o 
  -6  -5   2     1240.58     1180.89     42.49 o 
  -5  -5   2      613.23      575.19     26.81 o 
  -4  -5   2        7.26        1.86      7.13 o 
  -3  -5   2      136.17      126.30      7.95 o 
  -2  -5   2      407.04      429.60     10.87 o 
  -1  -5   2      788.92      762.72     10.95 o 
   0  -5   2     8023.46     8262.33     67.23 o 
   1  -5   2     6672.52     6633.36     54.20 o 
   2  -5   2     8960.53     8935.41     93.26 o 
   3  -5   2     8962.89     9095.44    183.93 o 
   4  -5   2     2468.98     2394.33     36.17 o 
   5  -5   2     4514.86     4381.65     90.40 o 
   6  -5   2     3702.11     3465.96     77.28 o 
   7  -5   2     1010.55      986.40     34.22 o 
   8  -5   2      191.26      183.65     18.82 o 
   9  -5   2       92.36      100.09     17.40 o 
  10  -5   2       93.23       88.69     17.97 o 
  -9  -4   2        6.35       20.25     13.69 o 
  -8  -4   2       13.02       22.24     12.55 o 
  -7  -4   2      560.32      591.73     31.65 o 
  -6  -4   2      245.73      249.81     20.25 o 
  -5  -4   2     1956.03     1985.36     53.61 o 
  -4  -4   2     3529.24     3755.70     82.41 o 
  -3  -4   2     4041.31     4072.60     53.22 o 
  -2  -4   2    11479.90    11333.17    105.26 o 
  -1  -4   2    13827.42    13446.66    108.45 o 
   0  -4   2     7789.43     7836.03     63.06 o 
   1  -4   2    12817.97    11853.74    273.38 o 
   2  -4   2     4172.17     4280.93     46.04 o 
   3  -4   2     7957.49     8077.83    105.46 o 
   4  -4   2      284.28      299.92     24.24 o 
   5  -4   2      341.87      353.61     16.54 o 
   6  -4   2       27.19       22.53      7.98 o 
   7  -4   2      150.93      147.15     15.40 o 
   8  -4   2      806.60      808.17     33.65 o 
   9  -4   2      207.66      236.41     23.67 o 
  10  -4   2      567.76      604.28     35.36 o 
  -9  -3   2      368.70      404.66     31.65 o 
  -8  -3   2     1154.98     1165.21     45.06 o 
  -7  -3   2     2775.79     2769.58     74.14 o 
  -6  -3   2     1127.60     1125.28     38.50 o 
  -5  -3   2     2315.21     2321.29     57.89 o 
  -4  -3   2      622.45      600.57     22.53 o 
  -3  -3   2     2495.26     2677.65     25.16 o 
  -2  -3   2       45.14       61.77      2.63 o 
  -1  -3   2      449.57      508.52      5.80 o 
   0  -3   2     1167.80     1154.67      9.78 o 
   1  -3   2      989.18     1103.81     24.25 o 
   2  -3   2     2026.70     1995.30     39.92 o 
   3  -3   2     4930.90     4949.84     66.34 o 
   4  -3   2     1470.12     1462.06     24.59 o 
   5  -3   2     2594.03     2534.31     57.32 o 
   6  -3   2     3185.87     3033.93     69.30 o 
   7  -3   2     1414.80     1361.40     41.35 o 
   8  -3   2     1457.15     1488.02     47.91 o 
   9  -3   2     1058.22     1051.14     41.92 o 
  10  -3   2       94.40       86.69     17.97 o 
  -9  -2   2      281.31      338.78     28.52 o 
  -8  -2   2      131.26      152.28     19.68 o 
  -7  -2   2      183.41      219.87     20.25 o 
  -6  -2   2      228.07      238.40     18.54 o 
  -5  -2   2       27.99       39.87      2.93 o 
  -4  -2   2     1186.85     1217.38     19.46 o 
  -3  -2   2     5120.25     5145.58     48.95 o 
  -2  -2   2     8060.19     8073.31     90.48 o 
  -1  -2   2      703.67      687.82     11.16 o 
   0  -2   2    20101.13    17367.29    215.16 o 
   1  -2   2       52.05       38.81      4.24 o 
   2  -2   2      883.46      944.44     14.62 o 
   3  -2   2      515.39      475.59     11.41 o 
   4  -2   2     3019.14     3016.25     44.56 o 
   5  -2   2      372.60      371.01     17.11 o 
   6  -2   2       35.59       18.82      7.70 o 
   7  -2   2        0.03        7.98      9.13 o 
   8  -2   2        0.63       -8.27      8.27 o 
   9  -2   2      460.10      445.15     28.23 o 
  10  -2   2       61.91       62.17     17.40 o 
 -10  -1   2      152.24      170.82     23.95 o 
  -9  -1   2      638.39      619.68     35.08 o 
  -8  -1   2      654.20      687.83     33.36 o 
  -7  -1   2     1489.58     1445.53     45.91 o 
  -6  -1   2     1698.44     1682.92     26.90 o 
  -5  -1   2     5276.28     5352.94    110.08 o 
  -4  -1   2     3194.12     3309.81     49.81 o 
  -3  -1   2      975.89      997.20     14.98 o 
  -2  -1   2     1641.20     1745.75     17.87 o 
  -1  -1   2      618.25      608.59      6.12 o 
   0  -1   2      950.10      712.56    109.36 o 
   1  -1   2      957.13      921.34     60.74 o 
   2  -1   2     3930.52     4092.59     55.07 o 
   3  -1   2     7104.34     7143.68    131.75 o 
   4  -1   2     3795.76     3698.04     53.84 o 
   5  -1   2     4862.18     4772.33     98.95 o 
   6  -1   2     2487.38     2567.68     62.74 o 
   7  -1   2     3607.76     3464.25     82.70 o 
   8  -1   2      720.97      726.04     33.08 o 
   9  -1   2      375.05      384.98     26.81 o 
  10  -1   2      335.09      381.84     29.66 o 
 -10   0   2      618.38      585.46     35.36 o 
  -9   0   2      529.24      546.96     32.22 o 
  -8   0   2      663.68      600.57     31.08 o 
  -7   0   2      707.60      665.87     28.80 o 
  -6   0   2      367.93      359.03     20.53 o 
  -5   0   2        1.64       -1.43      6.27 o 
  -4   0   2      736.46      771.05     18.82 o 
  -3   0   2        5.74       17.95      3.32 o 
  -2   0   2     9396.81     9651.91    124.62 o 
  -1   0   2     7519.19     6277.11    374.29 o 
   1   0   2    27706.18    23471.08    321.47 o 
   2   0   2    12032.13    11790.95    104.55 o 
   3   0   2    17994.65    17960.21    161.43 o 
   4   0   2     8567.60     8440.19     89.87 o 
   5   0   2     5810.67     5724.96     76.12 o 
   6   0   2     3814.88     3768.53     85.84 o 
   7   0   2      285.82      263.21     21.39 o 
   8   0   2      370.46      344.77     24.52 o 
   9   0   2        8.38       27.38     13.97 o 
  10   0   2       19.14        8.27     13.12 o 
 -10   1   2       21.87       32.79     15.97 o 
  -9   1   2        2.42        1.43     11.69 o 
  -8   1   2      723.56      710.65     31.94 o 
  -7   1   2     1192.18     1127.85     37.93 o 
  -6   1   2     2438.47     2409.12     59.03 o 
  -5   1   2     1369.63     1372.81     37.36 o 
  -4   1   2    11463.14    11395.44    277.47 o 
  -3   1   2    11560.22    11607.31    151.03 o 
  -2   1   2     2181.38     2301.53     33.17 o 
  -1   1   2    14909.63    13978.56    616.54 o 
   0   1   2     7123.11     7061.14     91.55 o 
   1   1   2        8.55       13.12      3.42 o 
   2   1   2      636.87      694.37     11.45 o 
   3   1   2     1209.33     1303.42     19.27 o 
   4   1   2     1673.59     1799.43     45.34 o 
   5   1   2     1289.40     1314.64     39.07 o 
   6   1   2      474.80      475.09     23.67 o 
   7   1   2      295.64      359.03     24.52 o 
   8   1   2      646.17      655.32     33.08 o 
   9   1   2      625.22      662.45     36.50 o 
 -10   2   2      513.48      566.63     35.08 o 
  -9   2   2      793.13      755.42     35.08 o 
  -8   2   2     1531.17     1404.18     45.91 o 
  -7   2   2      650.98      583.46     26.24 o 
  -6   2   2     1129.43     1150.09     35.93 o 
  -5   2   2      650.73      606.84     22.24 o 
  -4   2   2      471.79      490.78     12.59 o 
  -3   2   2      390.06      411.49     10.28 o 
  -2   2   2    17408.01    17656.46    225.04 o 
  -1   2   2    12929.03    13234.49    169.58 o 
   0   2   2      598.97      650.65     25.38 o 
   1   2   2     6138.74     6431.49     86.10 o 
   2   2   2     6173.16     6040.50     67.66 o 
   3   2   2     9844.41    10195.73    111.46 o 
   4   2   2     3223.03     3086.69     70.44 o 
   5   2   2     1912.68     1911.50     51.62 o 
   6   2   2     1515.87     1514.54     47.05 o 
   7   2   2     1478.96     1419.01     48.48 o 
   8   2   2      182.69      205.04     23.67 o 
   9   2   2       99.28      113.50     21.10 o 
 -10   3   2       36.65       24.81     14.83 o 
  -9   3   2       13.94        9.70     10.84 o 
  -8   3   2       65.06       69.01     13.40 o 
  -7   3   2      478.72      493.63     23.95 o 
  -6   3   2      926.35      884.88     30.23 o 
  -5   3   2      435.01      420.91     18.54 o 
  -4   3   2     5625.27     5549.99    110.08 o 
  -3   3   2    10267.58    10120.08    133.19 o 
  -2   3   2     4857.98     4845.10     66.34 o 
  -1   3   2    10296.94    10128.52    132.18 o 
   0   3   2     3042.53     3050.10     39.47 o 
   1   3   2     1106.00     1057.77     21.53 o 
   2   3   2      351.63      478.74     10.46 o 
   3   3   2      907.12      917.78     20.66 o 
   4   3   2       36.47       50.26      7.06 o 
   5   3   2      121.98      120.06     14.26 o 
   6   3   2       15.39       17.97     10.27 o 
   7   3   2      193.19      218.73     21.39 o 
   8   3   2      352.13      332.22     27.95 o 
   9   3   2      265.66      300.85     29.94 o 
 -10   4   2      153.30      175.09     22.81 o 
  -9   4   2      868.04      852.09     37.93 o 
  -8   4   2      784.51      745.72     31.94 o 
  -7   4   2     1120.33     1057.13     35.93 o 
  -6   4   2     2513.97     2436.21     59.89 o 
  -5   4   2     7077.56     6914.53    137.17 o 
  -4   4   2     9678.07     9337.91    177.95 o 
  -3   4   2     1351.43     1391.74     24.50 o 
  -2   4   2      625.64      647.92     14.11 o 
  -1   4   2     1534.56     1467.68     18.24 o 
   0   4   2     2995.09     3128.57     59.76 o 
   1   4   2     1786.35     1798.31     31.05 o 
   2   4   2      861.89      855.76     19.56 o 
   3   4   2     4585.50     4697.20     71.08 o 
   4   4   2     6412.94     6381.79     94.47 o 
   5   4   2     1274.68     1339.45     44.49 o 
   6   4   2     2763.40     2779.84     75.29 o 
   7   4   2     1905.28     1842.20     60.17 o 
   8   4   2     1017.84     1050.28     47.34 o 
 -10   5   2       89.44       88.12     17.68 o 
  -9   5   2      431.25      440.30     29.09 o 
  -8   5   2      136.94      113.50     15.97 o 
  -7   5   2       56.44       67.30     12.55 o 
  -6   5   2       43.31       63.02     11.12 o 
  -5   5   2      322.23      335.08     18.25 o 
  -4   5   2     3986.73     3914.25     82.98 o 
  -3   5   2     3237.83     3244.67     69.58 o 
  -2   5   2      755.37      740.53     13.59 o 
  -1   5   2     7311.14     7311.13     77.98 o 
   0   5   2     3880.01     4036.35     68.58 o 
   1   5   2     5511.66     5517.93     73.97 o 
   2   5   2     4137.10     4188.02    129.75 o 
   3   5   2     6596.11     6473.70     95.08 o 
   4   5   2     3575.08     3473.67     65.87 o 
   5   5   2      357.40      344.25     16.43 o 
   6   5   2      223.70      193.63     21.39 o 
   7   5   2        7.82        6.84     11.98 o 
   8   5   2       10.19       13.69     12.83 o 
 -10   6   2      134.95      126.90     20.53 o 
  -9   6   2      490.05      499.62     30.51 o 
  -8   6   2      703.84      694.39     32.22 o 
  -7   6   2     1926.82     1962.54     55.32 o 
  -6   6   2     4032.56     3596.57     82.41 o 
  -5   6   2     3028.74     2944.10     68.73 o 
  -4   6   2     1495.83     1426.99     39.07 o 
  -3   6   2     2327.30     2354.30     35.97 o 
  -2   6   2     1851.76     1858.78     28.43 o 
  -1   6   2      890.86      874.05     27.95 o 
   0   6   2      202.61      212.79      6.58 o 
   1   6   2      274.88      289.31     11.39 o 
   2   6   2      158.24      176.74     10.88 o 
   3   6   2      841.02      866.52     27.52 o 
   4   6   2     1667.68     1688.36     37.10 o 
   5   6   2      976.88      991.27     28.22 o 
   6   6   2     1109.09     1138.97     45.91 o 
   7   6   2      731.99      748.57     39.35 o 
 -10   7   2      288.08      285.46     27.09 o 
  -9   7   2      606.18      588.59     31.65 o 
  -8   7   2      290.64      254.37     20.82 o 
  -7   7   2      207.75      198.19     19.11 o 
  -6   7   2       17.05        9.98      8.84 o 
  -5   7   2       83.56       82.13     12.26 o 
  -4   7   2       70.23       66.16      9.98 o 
  -3   7   2      534.94      552.35     13.18 o 
  -2   7   2       90.42       92.28     10.69 o 
  -1   7   2     1668.54     1586.97     43.35 o 
   0   7   2     4797.75     4802.75     65.80 o 
   1   7   2     5276.98     5277.50     61.42 o 
   2   7   2     1635.27     1638.86     24.90 o 
   3   7   2      963.02     1055.68     27.51 o 
   4   7   2     1515.30     1493.14     35.19 o 
   5   7   2      407.61      417.75     19.75 o 
   6   7   2      699.98      708.65     37.64 o 
   7   7   2      247.44      279.18     27.95 o 
  -9   8   2       19.92       43.06     14.54 o 
  -8   8   2      538.93      510.74     29.37 o 
  -7   8   2      161.97      160.84     18.25 o 
  -6   8   2      533.41      525.85     26.24 o 
  -5   8   2     2537.81     2531.46     64.16 o 
  -4   8   2     3145.84     3119.77     73.86 o 
  -3   8   2     2210.92     2189.84     34.94 o 
  -2   8   2     6449.20     6385.49     85.54 o 
  -1   8   2     2477.12     2487.26     62.45 o 
   0   8   2      303.26      317.62     22.67 o 
   1   8   2      487.82      503.79     11.42 o 
   2   8   2     1005.49      966.75     21.65 o 
   3   8   2       48.59       51.89      6.05 o 
   4   8   2       10.08        5.87      4.63 o 
   5   8   2      213.86      219.77     17.97 o 
   6   8   2      240.71      276.62     28.52 o 
  -9   9   2      406.32      428.04     29.94 o 
  -8   9   2      283.13      289.45     24.81 o 
  -7   9   2      812.05      804.75     35.08 o 
  -6   9   2      645.68      652.47     30.80 o 
  -5   9   2      381.67      415.78     23.95 o 
  -4   9   2      411.23      400.09     22.53 o 
  -3   9   2        0.38       -2.57      7.13 o 
  -2   9   2       40.04       37.64      9.41 o 
  -1   9   2      196.11      196.48     17.11 o 
   0   9   2      646.05      572.07     21.82 o 
   1   9   2      441.78      444.82     12.76 o 
   2   9   2     2076.22     2065.36     30.89 o 
   3   9   2     2329.57     2325.38     34.80 o 
   4   9   2     1517.46     1543.57     54.75 o 
   5   9   2     1037.94     1087.93     33.79 o 
  -8  10   2       18.69       19.11     11.98 o 
  -7  10   2      287.50      259.79     23.10 o 
  -6  10   2      496.12      539.54     29.37 o 
  -5  10   2     1292.48     1296.96     44.49 o 
  -4  10   2     1151.81     1140.40     40.49 o 
  -3  10   2     2030.37     1978.80     56.75 o 
  -2  10   2     2329.68     2291.35     63.02 o 
  -1  10   2     3266.15     3231.27     80.99 o 
   0  10   2     2366.94     2316.48     45.05 o 
   1  10   2     1188.82     1205.91     33.65 o 
   2  10   2      910.52      897.64     26.94 o 
   3  10   2      251.74      264.56     16.79 o 
   4  10   2       94.37       90.05     12.22 o 
  -8  11   2      437.74      470.82     31.08 o 
  -7  11   2      335.48      337.07     26.52 o 
  -6  11   2     1022.23      958.46     39.35 o 
  -5  11   2     1470.37     1407.03     47.62 o 
  -4  11   2      408.90      426.62     25.95 o 
  -3  11   2      377.48      408.93     25.38 o 
  -2  11   2      309.47      347.05     23.67 o 
  -1  11   2       79.36       91.10     20.82 o 
   0  11   2       72.37       78.60     12.83 o 
   1  11   2      126.90      140.45     14.97 o 
   2  11   2      147.53      182.25     15.40 o 
   3  11   2      421.70      438.21     20.91 o 
  -7  12   2       20.27       26.24     13.97 o 
  -6  12   2       18.73       23.38     12.83 o 
  -5  12   2      176.77      188.50     21.10 o 
  -4  12   2      135.45      119.20     17.40 o 
  -3  12   2      706.27      722.91     34.79 o 
  -2  12   2      512.48      513.59     29.66 o 
  -1  12   2      861.74      882.32     38.78 o 
   0  12   2      924.39      919.39     40.78 o 
   1  12   2      548.87      549.81     33.36 o 
   2  12   2      808.98      845.25     41.92 o 
  -5  13   2      631.57      714.92     37.36 o 
  -4  13   2      682.66      664.45     36.22 o 
  -3  13   2      890.94      890.02     41.06 o 
  -2  13   2      512.47      469.39     30.51 o 
  -1  13   2      138.91      155.42     21.10 o 
   0  13   2      123.16      124.33     20.25 o 
   0 -14   3      466.99      456.84     29.94 o 
   1 -14   3      241.39      251.52     22.81 o 
   2 -14   3       22.45       23.10     10.84 o 
   3 -14   3        5.36       12.26     10.27 o 
   4 -14   3       30.16       24.52     11.41 o 
  -2 -13   3        9.65       19.96     11.98 o 
  -1 -13   3      392.61      428.33     28.80 o 
   0 -13   3      572.29      590.02     31.37 o 
   1 -13   3      780.91      742.58     33.65 o 
   2 -13   3      909.74      927.95     37.36 o 
   3 -13   3      567.47      559.79     28.80 o 
   4 -13   3      828.45      854.37     36.22 o 
   5 -13   3      674.39      688.69     32.79 o 
   6 -13   3      777.94      726.33     34.51 o 
  -3 -12   3      973.58      919.10     43.35 o 
  -2 -12   3     1129.02     1115.10     28.02 o 
  -1 -12   3     1520.30     1541.10     33.08 o 
   0 -12   3      630.91      661.45     19.72 o 
   1 -12   3      146.79      153.99     16.83 o 
   2 -12   3      858.27      819.58     33.08 o 
   3 -12   3      587.89      561.22     27.38 o 
   4 -12   3        9.66       17.11      9.41 o 
   5 -12   3       10.96        9.70      9.41 o 
   6 -12   3       45.15       67.02     13.97 o 
   7 -12   3      243.81      244.96     23.10 o 
  -4 -11   3      353.90      375.96     19.11 o 
  -3 -11   3       25.20       17.74      7.41 o 
  -2 -11   3        4.54        5.92      5.38 o 
  -1 -11   3        4.65        7.78      5.06 o 
   0 -11   3       84.94       94.61      8.56 o 
   1 -11   3      122.72      120.75      9.30 o 
   2 -11   3      975.17      945.63     33.65 o 
   3 -11   3     1360.76     1259.31     39.64 o 
   4 -11   3     1497.96     1479.75     44.20 o 
   5 -11   3     1284.73     1265.59     41.06 o 
   6 -11   3      575.89      581.46     27.66 o 
   7 -11   3      466.12      491.35     26.81 o 
   8 -11   3      338.99      344.49     25.10 o 
  -5 -10   3       48.49       43.48      8.75 o 
  -4 -10   3      393.28      389.16     16.98 o 
  -3 -10   3      383.98      409.86     23.81 o 
  -2 -10   3      858.02      877.23     18.47 o 
  -1 -10   3     2545.96     2481.11     34.81 o 
   0 -10   3     3965.37     3756.57     46.82 o 
   1 -10   3     2661.76     2513.56     42.34 o 
   2 -10   3     3307.43     3122.62     72.43 o 
   3 -10   3      960.08      895.44     30.23 o 
   4 -10   3      858.41      837.26     29.94 o 
   5 -10   3      101.02       99.81     12.55 o 
   6 -10   3      376.59      386.12     21.96 o 
   7 -10   3        0.03        7.41      9.13 o 
   8 -10   3       31.04       32.79     11.98 o 
   9 -10   3       98.35       95.82     17.11 o 
  -6  -9   3      793.71      809.88     33.65 o 
  -5  -9   3     1049.65     1042.37     34.20 o 
  -4  -9   3      544.45      557.76     15.74 o 
  -3  -9   3      847.64      845.91     18.32 o 
  -2  -9   3     1170.64     1157.14     20.76 o 
  -1  -9   3      708.54      697.38     26.25 o 
   0  -9   3       35.68       49.29      8.32 o 
   1  -9   3       25.93       43.00      3.94 o 
   2  -9   3      234.06      222.73      7.47 o 
   3  -9   3      406.51      392.83     12.12 o 
   4  -9   3     1499.55     1427.28     39.07 o 
   5  -9   3      542.53      506.18     21.96 o 
   6  -9   3     1553.03     1575.85     45.06 o 
   7  -9   3     1933.06     1923.76     54.47 o 
   8  -9   3      770.58      841.25     35.08 o 
   9  -9   3      410.52      456.84     28.80 o 
  -7  -8   3      194.73      182.22     23.38 o 
  -6  -8   3      128.21      128.71     11.90 o 
  -5  -8   3       81.47       72.92      7.83 o 
  -4  -8   3       20.81       24.46      5.48 o 
  -3  -8   3     1210.49     1198.23     21.66 o 
  -2  -8   3     1856.22     1798.83     26.89 o 
  -1  -8   3     4499.34     4446.33     52.85 o 
   0  -8   3     3563.34     3543.84     42.62 o 
   1  -8   3     6375.12     6467.56     61.44 o 
   2  -8   3     6039.01     5957.73     80.22 o 
   3  -8   3     2456.06     2424.48     51.05 o 
   4  -8   3     2962.84     2869.44     42.19 o 
   5  -8   3     2111.99     2026.71     50.48 o 
   6  -8   3      624.98      628.52     25.67 o 
   7  -8   3      410.85      399.81     22.53 o 
   8  -8   3       29.64       32.51     11.69 o 
   9  -8   3       21.66       36.50     13.12 o 
  -7  -7   3      388.95      401.81     29.09 o 
  -6  -7   3      295.95      338.21     24.52 o 
  -5  -7   3     1104.10     1115.30     39.92 o 
  -4  -7   3     3783.53     3731.16     49.15 o 
  -3  -7   3     1923.76     1956.60     41.15 o 
  -2  -7   3     4762.21     4711.56     55.82 o 
  -1  -7   3     3831.40     3884.91     46.14 o 
   0  -7   3      887.08      822.62     11.46 o 
   1  -7   3     1548.93     1505.51     16.89 o 
   2  -7   3      298.41      305.33      7.17 o 
   3  -7   3        6.10        7.48      1.98 o 
   4  -7   3      477.94      433.27     10.18 o 
   5  -7   3      301.01      303.99     15.97 o 
   6  -7   3      828.95      771.39     27.66 o 
   7  -7   3      450.64      426.62     22.53 o 
   8  -7   3      440.05      441.44     25.10 o 
   9  -7   3      337.48      346.77     25.38 o 
  10  -7   3      435.92      461.69     31.08 o 
  -8  -6   3      458.71      432.32     31.08 o 
  -7  -6   3      770.50      724.33     36.22 o 
  -6  -6   3     2434.53     2449.90     68.16 o 
  -5  -6   3        7.73       28.80      9.70 o 
  -4  -6   3      151.84      148.45     10.28 o 
  -3  -6   3       49.93       61.14      5.47 o 
  -2  -6   3      265.65      275.38      7.05 o 
  -1  -6   3     3160.45     3362.92     34.48 o 
   0  -6   3       40.71       37.36      6.38 o 
   1  -6   3     1186.76     1203.77     15.85 o 
   2  -6   3     6506.17     6407.23    129.47 o 
   3  -6   3     6958.07     6836.75     89.57 o 
   4  -6   3      807.47      803.45     15.18 o 
   5  -6   3     2419.87     2350.95     54.18 o 
   6  -6   3     2511.85     2505.79     59.89 o 
   7  -6   3      841.10      850.95     31.08 o 
   8  -6   3      212.06      220.15     19.68 o 
   9  -6   3      267.25      283.74     23.67 o 
  10  -6   3       13.33        6.56     12.26 o 
  -8  -5   3       17.48       17.68     13.69 o 
  -7  -5   3        4.23       11.69     10.84 o 
  -6  -5   3      809.66      816.73     34.22 o 
  -5  -5   3     2548.48     2601.90     65.59 o 
  -4  -5   3     1606.60     1685.62     53.47 o 
  -3  -5   3     1938.30     1858.36     30.49 o 
  -2  -5   3     5450.81     5531.50     48.28 o 
  -1  -5   3    18107.29    18001.75    144.40 o 
   0  -5   3     5195.67     5372.65     44.60 o 
   1  -5   3     1639.97     1599.54     50.90 o 
   2  -5   3     3400.42     3484.78     67.30 o 
   3  -5   3     1502.13     1542.76     22.89 o 
   4  -5   3      130.07      132.90      7.70 o 
   5  -5   3      284.28      324.24     15.68 o 
   6  -5   3       13.77       29.37      8.56 o 
   7  -5   3      211.54      180.51     15.97 o 
   8  -5   3      757.04      673.86     30.51 o 
   9  -5   3      285.02      289.45     24.52 o 
  10  -5   3      395.16      365.30     29.09 o 
  -9  -4   3      937.07      959.03     46.20 o 
  -8  -4   3     1166.03     1197.15     46.77 o 
  -7  -4   3     1098.51     1096.48     41.06 o 
  -6  -4   3     1146.50     1176.04     39.92 o 
  -5  -4   3     2436.25     2508.07     62.74 o 
  -4  -4   3     2282.10     2378.61     56.75 o 
  -3  -4   3     2001.77     2120.30     23.67 o 
  -2  -4   3      814.42      848.18      9.39 o 
  -1  -4   3      106.99       91.04      2.83 o 
   0  -4   3     2972.97     3116.01     26.56 o 
   1  -4   3       22.36       33.94      2.28 o 
   2  -4   3     7918.17     7757.77    123.76 o 
   3  -4   3     6365.26     6124.08     80.24 o 
   4  -4   3     6125.06     6031.86     81.26 o 
   5  -4   3     5744.17     5626.99    111.79 o 
   6  -4   3     7086.07     6886.30    137.74 o 
   7  -4   3     1192.88     1164.07     37.64 o 
   8  -4   3     1424.09     1397.05     45.63 o 
   9  -4   3      687.03      706.37     34.79 o 
  10  -4   3      197.86      190.49     22.81 o 
  -9  -3   3      306.15      300.28     26.81 o 
  -8  -3   3        4.41       12.55     10.55 o 
  -7  -3   3        7.23       12.55     10.84 o 
  -6  -3   3       55.35       33.36      9.70 o 
  -5  -3   3     1353.40     1364.99     22.53 o 
  -4  -3   3     2218.42     2259.85     37.21 o 
  -3  -3   3     5239.45     5303.64     50.96 o 
  -2  -3   3     8341.79     8412.81     69.22 o 
  -1  -3   3     1823.14     1732.17     14.53 o 
   0  -3   3     5110.89     5307.24     42.93 o 
   1  -3   3     6059.17     6015.59     54.07 o 
   2  -3   3     9346.20     9333.53    117.64 o 
   3  -3   3     7874.30     7966.89    152.00 o 
   4  -3   3     1970.79     1978.21     31.65 o 
   5  -3   3     1749.25     1721.86     42.78 o 
   6  -3   3     1258.24     1278.13     37.93 o 
   7  -3   3       21.88       34.79     10.84 o 
   8  -3   3       82.04       78.42     14.83 o 
   9  -3   3       30.35       33.36     13.40 o 
  10  -3   3       68.48       59.03     16.83 o 
  -9  -2   3      165.44      192.49     23.67 o 
  -8  -2   3      629.46      651.90     33.08 o 
  -7  -2   3     1582.35     1641.16     50.76 o 
  -6  -2   3     3722.17     3742.76     53.10 o 
  -5  -2   3     3346.17     3371.36     47.81 o 
  -4  -2   3     3055.96     3174.23     64.39 o 
  -3  -2   3     6192.84     6313.01     59.29 o 
  -2  -2   3     3056.46     3041.65     29.66 o 
  -1  -2   3      213.14      241.01      3.23 o 
   0  -2   3      549.22      560.14     13.97 o 
   1  -2   3      155.34      182.93      7.83 o 
   2  -2   3     2034.03     2083.17     29.43 o 
   3  -2   3     3401.04     3593.89     50.01 o 
   4  -2   3     2471.38     2573.74     39.22 o 
   5  -2   3     2145.83     2115.11     50.48 o 
   6  -2   3     1707.69     1725.28     46.77 o 
   7  -2   3     1229.72     1196.29     39.07 o 
   8  -2   3      354.01      393.54     25.67 o 
   9  -2   3      406.60      415.49     28.80 o 
  10  -2   3      394.73      435.46     31.94 o 
 -10  -1   3      389.52      387.55     32.22 o 
  -9  -1   3      324.60      304.56     25.10 o 
  -8  -1   3      616.75      565.21     29.37 o 
  -7  -1   3      651.95      657.82     22.39 o 
  -6  -1   3      147.16      158.51     13.12 o 
  -5  -1   3        2.58       -0.86      5.99 o 
  -4  -1   3      501.82      517.27     13.41 o 
  -3  -1   3      256.46      291.11     10.98 o 
  -2  -1   3     1020.32     1059.46     13.91 o 
  -1  -1   3     1172.00     1207.41     12.47 o 
   0  -1   3    32042.86    25570.14    333.41 o 
   1  -1   3     8609.35     8416.34    103.74 o 
   2  -1   3    17579.43    16226.57    379.42 o 
   3  -1   3    11486.79    10903.50    201.05 o 
   4  -1   3     3487.90     3685.68     69.33 o 
   5  -1   3     2794.06     2760.74     63.31 o 
   6  -1   3      280.60      298.57     18.82 o 
   7  -1   3      797.23      787.07     31.94 o 
   8  -1   3      192.89      233.55     21.96 o 
   9  -1   3        0.05       15.68     12.83 o 
  10  -1   3       29.95       38.78     15.97 o 
 -10   0   3       13.08       14.83     14.54 o 
  -9   0   3      158.06      164.26     21.67 o 
  -8   0   3      666.11      695.53     31.94 o 
  -7   0   3     1473.15     1395.34     43.63 o 
  -6   0   3     2562.53     2501.52     61.60 o 
  -5   0   3     1950.57     2006.46     49.62 o 
  -4   0   3     7453.13     7570.58    103.04 o 
  -3   0   3    14422.97    14716.09    190.15 o 
  -2   0   3    26805.94    25680.42    573.91 o 
  -1   0   3    11268.33    11407.12    145.29 o 
   0   0   3    18796.76    17597.11    213.46 o 
   1   0   3      255.12      255.54      4.77 o 
   2   0   3        7.11       11.43      1.49 o 
   3   0   3       13.65       13.12      2.43 o 
   4   0   3     1728.87     1871.25     27.57 o 
   5   0   3      846.09      897.72     30.23 o 
   6   0   3      613.41      591.16     26.52 o 
   7   0   3     1200.93     1138.69     41.35 o 
   8   0   3      824.82      825.57     36.22 o 
   9   0   3      915.57      909.12     41.63 o 
 -10   1   3      519.03      523.57     33.08 o 
  -9   1   3      554.32      584.60     32.51 o 
  -8   1   3     1309.08     1325.19     45.63 o 
  -7   1   3      781.60      764.26     31.08 o 
  -6   1   3     1868.31     1784.88     48.19 o 
  -5   1   3     3491.38     3473.95     75.86 o 
  -4   1   3     2650.96     2720.86     43.20 o 
  -3   1   3     2044.54     2217.66     34.08 o 
  -2   1   3    12583.28    13039.12    218.73 o 
  -1   1   3     1487.27     1612.66     24.10 o 
   0   1   3      312.72      302.73      9.44 o 
   1   1   3      153.41      159.42      5.44 o 
   2   1   3     4582.45     4752.03     45.37 o 
   3   1   3     7281.42     7365.65     79.13 o 
   4   1   3     4192.61     4196.57     89.54 o 
   5   1   3     4531.45     4675.09    101.24 o 
   6   1   3     3215.61     3236.69     78.42 o 
   7   1   3     1848.40     1854.18     56.46 o 
   8   1   3      406.49      412.64     27.09 o 
   9   1   3      311.01      329.66     29.37 o 
 -10   2   3      123.17      113.78     20.25 o 
  -9   2   3        4.42        3.71     10.27 o 
  -8   2   3        0.14       18.25     11.12 o 
  -7   2   3      457.04      454.56     24.52 o 
  -6   2   3     1260.19     1257.32     38.21 o 
  -5   2   3     6957.14     6730.60    133.74 o 
  -4   2   3     4597.94     4601.71     66.24 o 
  -3   2   3    10660.03    10969.82    143.87 o 
  -2   2   3     2731.34     2897.41     45.77 o 
  -1   2   3     3234.63     3278.67     46.18 o 
   0   2   3     4037.68     4087.86     56.96 o 
   1   2   3     1854.28     1718.03     27.83 o 
   2   2   3     4621.84     4658.01     76.03 o 
   3   2   3      463.71      438.86      7.57 o 
   4   2   3      356.87      398.67     19.96 o 
   5   2   3      151.73      163.69     15.97 o 
   6   2   3      270.83      225.57     18.82 o 
   7   2   3      150.75      143.44     18.25 o 
   8   2   3      249.43      232.70     25.10 o 
   9   2   3      373.78      399.81     32.22 o 
 -10   3   3      399.13      383.55     28.23 o 
  -9   3   3      593.47      646.77     33.36 o 
  -8   3   3     1170.77     1162.64     41.63 o 
  -7   3   3     2206.62     2099.14     56.46 o 
  -6   3   3     3204.33     3147.43     73.00 o 
  -5   3   3     3760.99     3667.29     79.56 o 
  -4   3   3     1184.13     1269.29     34.22 o 
  -3   3   3     3302.42     3280.62     48.40 o 
  -2   3   3     5162.15     5571.31     76.32 o 
  -1   3   3     3449.47     3556.22     51.22 o 
   0   3   3      401.20      409.52     12.69 o 
   1   3   3      991.55      908.67     18.45 o 
   2   3   3     2011.06     2013.54     28.09 o 
   3   3   3     2076.93     2097.42     36.89 o 
   4   3   3     4793.81     4646.43     71.48 o 
   5   3   3     2853.27     2727.66     69.58 o 
   6   3   3     1539.33     1473.76     49.33 o 
   7   3   3     1538.43     1555.61     53.33 o 
   8   3   3      475.16      499.62     33.36 o 
   9   3   3      263.61      228.71     27.09 o 
 -10   4   3      111.66      117.21     19.96 o 
  -9   4   3      345.61      353.61     25.38 o 
  -8   4   3      250.67      229.28     20.82 o 
  -7   4   3      256.74      196.77     16.83 o 
  -6   4   3      250.75      245.53     17.97 o 
  -5   4   3       57.12       85.27     11.12 o 
  -4   4   3     4941.54     5125.94    104.37 o 
  -3   4   3      181.28      172.02      7.76 o 
  -2   4   3     2867.53     2719.57     41.74 o 
  -1   4   3     5368.77     5202.35     73.30 o 
   0   4   3     8764.55     8777.37    118.77 o 
   1   4   3     6702.09     6557.40     91.95 o 
   2   4   3     2009.36     1895.13     34.38 o 
   3   4   3     3888.11     4008.50     63.11 o 
   4   4   3     1839.79     1810.66     42.78 o 
   5   4   3     1081.94     1026.90     38.21 o 
   6   4   3      409.93      392.39     27.09 o 
   7   4   3        0.10        7.70     10.55 o 
   8   4   3        8.82       19.96     14.54 o 
 -10   5   3       54.84       65.59     15.97 o 
  -9   5   3      480.14      446.29     27.66 o 
  -8   5   3      789.23      756.27     32.79 o 
  -7   5   3     1838.02     1724.14     50.76 o 
  -6   5   3     2830.37     2764.44     67.59 o 
  -5   5   3     2390.36     2372.33     58.17 o 
  -4   5   3     5154.13     5283.92    108.36 o 
  -3   5   3     9498.86     9439.15    180.51 o 
  -2   5   3     3460.02     3544.94     48.53 o 
  -1   5   3     3286.74     3225.28     70.44 o 
   0   5   3      431.00      493.35     20.25 o 
   1   5   3      362.63      333.87      8.44 o 
   2   5   3      189.07      174.22     10.18 o 
   3   5   3     1118.54     1091.94     26.11 o 
   4   5   3      873.28      834.96     21.31 o 
   5   5   3      887.27      866.45     25.91 o 
   6   5   3     1454.12     1420.15     51.05 o 
   7   5   3      992.94      977.28     45.06 o 
   8   5   3      607.83      613.12     37.64 o 
 -10   6   3      376.42      420.06     30.80 o 
  -9   6   3      627.41      605.99     32.22 o 
  -8   6   3      249.32      243.25     21.96 o 
  -7   6   3      154.98      138.88     15.68 o 
  -6   6   3        1.84        5.70      7.70 o 
  -5   6   3      501.11      450.28     22.24 o 
  -4   6   3      941.51      968.15     31.37 o 
  -3   6   3      723.75      714.35     25.10 o 
  -2   6   3      382.34      349.73     22.39 o 
  -1   6   3     1700.85     1638.88     43.63 o 
   0   6   3     4115.61     4101.04     89.54 o 
   1   6   3     1402.87     1353.36     22.68 o 
   2   6   3     3768.61     3819.72     62.51 o 
   3   6   3     6098.41     6086.35     92.86 o 
   4   6   3     1875.91     1860.16     39.72 o 
   5   6   3      126.25      142.44     12.80 o 
   6   6   3      514.08      519.87     32.51 o 
   7   6   3      343.13      367.58     29.37 o 
 -10   7   3       16.26        5.99     12.83 o 
  -9   7   3       10.54       16.83     12.55 o 
  -8   7   3      349.07      352.19     25.38 o 
  -7   7   3      731.38      743.72     32.51 o 
  -6   7   3     1188.05     1113.59     37.93 o 
  -5   7   3     3481.44     3275.47     77.00 o 
  -4   7   3     3396.14     3388.68     78.14 o 
  -3   7   3     2362.70     2322.49     35.77 o 
  -2   7   3     5755.76     5617.50    110.08 o 
  -1   7   3     3083.29     3140.30     73.29 o 
   0   7   3     2059.28     1936.31     51.90 o 
   1   7   3      510.31      490.57     10.37 o 
   2   7   3       20.94       18.89      3.61 o 
   3   7   3        9.34       17.38      6.65 o 
   4   7   3       11.54       15.94      7.56 o 
   5   7   3       14.86       20.33      8.06 o 
   6   7   3      247.08      236.12     23.95 o 
   7   7   3      319.97      340.21     30.80 o 
  -9   8   3      479.10      486.79     31.08 o 
  -8   8   3      513.33      559.79     30.80 o 
  -7   8   3      466.63      459.69     25.95 o 
  -6   8   3     1474.83     1391.63     44.49 o 
  -5   8   3     1210.03     1183.46     39.35 o 
  -4   8   3     1148.21     1186.88     38.78 o 
  -3   8   3       34.93       33.36      9.41 o 
  -2   8   3       33.20       44.58      3.89 o 
  -1   8   3       72.47       82.41     12.26 o 
   0   8   3      869.50      848.95     32.22 o 
   1   8   3     1987.12     1930.41     27.74 o 
   2   8   3      134.61      152.21      7.24 o 
   3   8   3     1279.51     1281.75     22.79 o 
   4   8   3     1034.21     1039.21     21.34 o 
   5   8   3     1028.07     1010.07     31.65 o 
   6   8   3      735.28      777.09     41.35 o 
  -9   9   3        0.15       -7.13     12.26 o 
  -8   9   3       14.56       14.83     12.55 o 
  -7   9   3        9.87        3.99     10.84 o 
  -6   9   3      728.24      710.93     32.51 o 
  -5   9   3      793.11      795.34     33.36 o 
  -4   9   3     1279.59     1317.77     43.06 o 
  -3   9   3     1312.67     1209.98     40.21 o 
  -2   9   3     2465.31     2379.18     63.31 o 
  -1   9   3     1813.19     1788.02     52.76 o 
   0   9   3      969.88      941.56     25.30 o 
   1   9   3     3417.16     3401.10     59.98 o 
   2   9   3     1441.00     1409.84     47.62 o 
   3   9   3      701.25      746.28     24.99 o 
   4   9   3       38.75       58.28     10.69 o 
   5   9   3       52.19       60.68     11.45 o 
  -8  10   3      969.95      954.75     42.49 o 
  -7  10   3      780.15      783.65     36.79 o 
  -6  10   3      937.76      937.36     39.07 o 
  -5  10   3     1375.74     1388.78     47.34 o 
  -4  10   3      574.54      616.82     30.23 o 
  -3  10   3      365.82      341.92     23.67 o 
  -2  10   3      900.03      864.07     35.08 o 
  -1  10   3        6.12       33.08     10.55 o 
   0  10   3       37.69       36.77      7.75 o 
   1  10   3       48.46       50.86      8.77 o 
   2  10   3      170.44      169.81     14.01 o 
   3  10   3      668.76      668.21     25.03 o 
   4  10   3      709.05      702.00     26.71 o 
  -8  11   3       18.60       40.21     15.40 o 
  -7  11   3       60.22       66.44     15.97 o 
  -6  11   3        0.04       -3.99     10.27 o 
  -5  11   3       61.17       61.88     13.69 o 
  -4  11   3      228.07      238.69     21.67 o 
  -3  11   3      550.74      558.65     30.23 o 
  -2  11   3      758.40      730.32     33.36 o 
  -1  11   3     1509.74     1495.02     34.95 o 
   0  11   3     1029.52     1076.53     29.68 o 
   1  11   3     1304.43     1351.53     37.93 o 
   2  11   3      884.00      938.20     29.16 o 
   3  11   3      641.74      667.37     25.52 o 
  -7  12   3      350.30      355.61     29.66 o 
  -6  12   3      614.72      622.81     34.79 o 
  -5  12   3      723.63      762.83     37.36 o 
  -4  12   3      419.52      436.60     29.09 o 
  -3  12   3      570.95      541.54     30.51 o 
  -2  12   3      442.09      433.17     27.38 o 
  -1  12   3      443.31      449.14     29.37 o 
   0  12   3       89.91       79.85     15.97 o 
   1  12   3       15.13       33.94     12.83 o 
   2  12   3       12.21        8.84     10.84 o 
  -5  13   3       79.96       77.28     17.11 o 
  -4  13   3        0.34      -10.27     10.27 o 
  -3  13   3       54.13       71.01     16.25 o 
  -2  13   3      180.60      167.40     20.82 o 
  -1  13   3      548.88      566.92     34.22 o 
   0 -14   4      212.42      239.54     23.38 o 
   1 -14   4      536.26      596.01     31.94 o 
   2 -14   4      361.28      359.31     24.24 o 
   3 -14   4      425.43      473.95     27.95 o 
   4 -14   4      970.62     1008.65     40.78 o 
  -2 -13   4      863.80      890.87     41.63 o 
  -1 -13   4     1103.47     1143.53     45.34 o 
   0 -13   4     1252.54     1257.12     29.64 o 
   1 -13   4      635.53      644.20     31.08 o 
   2 -13   4      393.93      409.22     24.24 o 
   3 -13   4      605.57      590.02     29.09 o 
   4 -13   4       35.33       48.19     12.26 o 
   5 -13   4        6.17       21.10     10.27 o 
   6 -13   4        6.02       12.55     10.55 o 
  -3 -12   4      219.37      230.60     14.70 o 
  -2 -12   4        3.54       17.14      6.38 o 
  -1 -12   4        8.97       15.80      5.80 o 
   0 -12   4       11.15       17.76      5.82 o 
   1 -12   4       81.48       86.41     13.12 o 
   2 -12   4      628.20      666.16     29.09 o 
   3 -12   4      861.46      893.44     33.94 o 
   4 -12   4      881.79      861.22     33.36 o 
   5 -12   4     1039.88     1087.07     38.78 o 
   6 -12   4      930.65     1013.78     38.78 o 
   7 -12   4      351.25      382.13     25.95 o 
  -4 -11   4      460.03      468.57     19.46 o 
  -3 -11   4      423.74      420.93     17.33 o 
  -2 -11   4     1212.12     1164.08     28.07 o 
  -1 -11   4     1909.43     1833.97     48.48 o 
   0 -11   4     1121.75     1153.72     26.30 o 
   1 -11   4     2647.12     2617.18     45.01 o 
   2 -11   4     2593.40     2544.29     63.59 o 
   3 -11   4      772.52      726.33     28.23 o 
   4 -11   4      109.27      111.22     13.12 o 
   5 -11   4      106.65      111.22     13.69 o 
   6 -11   4      173.46      167.40     16.83 o 
   7 -11   4        1.02        4.56      9.41 o 
   8 -11   4       42.29       48.76     13.40 o 
  -5 -10   4     1052.03     1097.16     30.34 o 
  -4 -10   4      819.09      835.09     24.52 o 
  -3 -10   4      744.74      728.37     21.70 o 
  -2 -10   4     1970.72     1875.30     60.60 o 
  -1 -10   4     1673.01     1653.03     59.03 o 
   0 -10   4      274.50      252.69     11.76 o 
   1 -10   4      233.51      257.30     11.38 o 
   2 -10   4        7.61       11.69      6.56 o 
   3 -10   4      115.77      119.77     12.26 o 
   4 -10   4      591.13      568.34     23.67 o 
   5 -10   4      831.61      825.85     29.66 o 
   6 -10   4      450.99      484.22     23.95 o 
   7 -10   4     1022.20     1053.42     37.93 o 
   8 -10   4      594.73      623.67     31.08 o 
  -6  -9   4       81.74       82.70     14.26 o 
  -5  -9   4       53.77       63.58      9.31 o 
  -4  -9   4      158.33      153.61      9.71 o 
  -3  -9   4      139.31      138.50      8.54 o 
  -2  -9   4      652.85      672.75     14.87 o 
  -1  -9   4     2262.87     2252.44     42.38 o 
   0  -9   4     1609.69     1623.74     19.66 o 
   1  -9   4     1360.41     1369.32     26.42 o 
   2  -9   4     2151.94     2146.19     50.76 o 
   3  -9   4     2992.53     2936.69     65.02 o 
   4  -9   4     2532.34     2443.63     57.03 o 
   5  -9   4     1816.75     1754.94     45.91 o 
   6  -9   4      952.07     1030.32     34.51 o 
   7  -9   4      217.93      242.97     19.11 o 
   8  -9   4       26.76       26.24     10.84 o 
   9  -9   4       55.42       53.04     13.97 o 
  -7  -8   4      727.54      730.32     33.65 o 
  -6  -8   4     1272.81     1170.87     30.15 o 
  -5  -8   4     1830.02     1797.95     36.84 o 
  -4  -8   4     2601.45     2561.89     37.78 o 
  -3  -8   4     2833.31     2826.61     38.84 o 
  -2  -8   4     2716.32     2687.12     35.89 o 
  -1  -8   4     2149.35     2230.37     29.91 o 
   0  -8   4      985.98      971.49     40.86 o 
   1  -8   4      647.53      672.09     20.25 o 
   2  -8   4      704.20      704.66     21.96 o 
   3  -8   4      435.14      466.25     17.40 o 
   4  -8   4       62.79       59.32      8.27 o 
   5  -8   4      252.30      273.76     15.97 o 
   6  -8   4      585.62      596.58     23.95 o 
   7  -8   4      815.85      710.07     29.37 o 
   8  -8   4      387.36      363.02     23.38 o 
   9  -8   4      553.11      561.22     31.37 o 
  -7  -7   4      648.36      624.24     33.94 o 
  -6  -7   4      936.32      978.13     39.35 o 
  -5  -7   4      901.96      946.53     24.58 o 
  -4  -7   4      419.04      453.18     13.28 o 
  -3  -7   4      199.77      203.34      8.44 o 
  -2  -7   4       53.52       53.51      4.06 o 
  -1  -7   4      709.85      724.06     10.95 o 
   0  -7   4     1832.07     1895.61     29.59 o 
   1  -7   4     1752.12     1726.66     28.51 o 
   2  -7   4     2718.33     2639.25     55.04 o 
   3  -7   4     5036.12     5057.79     98.38 o 
   4  -7   4     4081.36     3887.45     79.28 o 
   5  -7   4     1262.31     1203.46     37.93 o 
   6  -7   4     1748.01     1710.17     45.34 o 
   7  -7   4     1386.23     1369.67     41.63 o 
   8  -7   4      292.31      263.78     20.82 o 
   9  -7   4       59.88       80.42     15.97 o 
  -8  -6   4       18.20       14.26     12.55 o 
  -7  -6   4       20.00       33.36     12.83 o 
  -6  -6   4       59.31       58.75     12.55 o 
  -5  -6   4     2267.80     2192.11     58.75 o 
  -4  -6   4     1396.54     1398.15     29.48 o 
  -3  -6   4      981.77      987.73     17.52 o 
  -2  -6   4     1652.46     1639.94     24.61 o 
  -1  -6   4     3381.84     3477.81     31.49 o 
   0  -6   4      683.77      703.59     15.04 o 
   1  -6   4     4877.58     4901.17     66.24 o 
   2  -6   4     1178.55     1179.47     26.81 o 
   3  -6   4      814.87      846.67     21.96 o 
   4  -6   4        4.59        6.27      4.28 o 
   5  -6   4        0.18       17.66      7.84 o 
   6  -6   4        3.52        9.41      7.41 o 
   7  -6   4      252.35      232.70     17.68 o 
   8  -6   4      430.98      440.02     25.67 o 
   9  -6   4      201.58      186.79     20.25 o 
  10  -6   4      402.00      398.10     29.94 o 
  -8  -5   4      957.43      986.98     43.63 o 
  -7  -5   4     2099.87     2066.06     61.88 o 
  -6  -5   4     1090.73     1105.04     39.35 o 
  -5  -5   4      899.24      952.47     33.65 o 
  -4  -5   4     1269.23     1315.21     37.64 o 
  -3  -5   4     2092.97     2166.44     25.44 o 
  -2  -5   4      915.07      908.21     10.22 o 
  -1  -5   4      155.37      159.78      3.46 o 
   0  -5   4      160.06      178.07      9.64 o 
   1  -5   4      769.07      794.54     14.05 o 
   2  -5   4     5023.04     5221.47     96.67 o 
   3  -5   4     2829.48     2776.14     55.61 o 
   4  -5   4     1823.21     1734.98     39.35 o 
   5  -5   4     5199.70     5132.60     71.55 o 
   6  -5   4     6147.38     5876.79    119.49 o 
   7  -5   4      627.75      627.95     26.52 o 
   8  -5   4      744.61      722.91     31.37 o 
   9  -5   4      612.42      639.07     32.79 o 
  10  -5   4      149.04      158.84     21.67 o 
  -9  -4   4      107.55      114.07     20.25 o 
  -8  -4   4       29.63       33.36     13.40 o 
  -7  -4   4       97.72      108.08     16.25 o 
  -6  -4   4      140.03      113.21     14.26 o 
  -5  -4   4      922.63      924.74     18.20 o 
  -4  -4   4      476.99      470.00     11.55 o 
  -3  -4   4      647.82      625.52      9.91 o 
  -2  -4   4     8255.10     8429.48     63.47 o 
  -1  -4   4    16371.20    16229.08    118.13 o 
   0  -4   4     1808.40     1654.13     15.67 o 
   1  -4   4     4498.55     4222.69     39.67 o 
   2  -4   4    18446.68    17992.84    320.53 o 
   3  -4   4     1969.94     1917.20     39.92 o 
   4  -4   4     3021.29     3124.04     64.45 o 
   5  -4   4     1196.10     1176.04     32.22 o 
   6  -4   4      840.31      800.76     28.52 o 
   7  -4   4       15.20       23.38      9.41 o 
   8  -4   4        6.75        9.70      9.98 o 
   9  -4   4        1.84        0.57     11.98 o 
  10  -4   4       97.15      128.04     21.10 o 
  -9  -3   4      752.39      768.82     39.64 o 
  -8  -3   4      437.92      446.86     28.52 o 
  -7  -3   4     1234.58     1223.67     43.06 o 
  -6  -3   4     3294.65     3252.64     57.75 o 
  -5  -3   4     6342.46     6498.25     87.38 o 
  -4  -3   4     5437.77     5243.14     70.99 o 
  -3  -3   4     4777.44     4692.40     45.69 o 
  -2  -3   4    13506.72    13338.85    107.64 o 
  -1  -3   4     1252.77     1239.07     10.92 o 
   0  -3   4       41.94       46.10      3.42 o 
   1  -3   4      135.63      122.87      4.44 o 
   2  -3   4     1568.68     1635.46     20.21 o 
   3  -3   4     2298.27     2392.01     48.76 o 
   4  -3   4     2558.15     2730.51     57.89 o 
   5  -3   4     1639.22     1595.24     40.78 o 
   6  -3   4     1332.12     1273.57     37.36 o 
   7  -3   4     1944.70     1948.29     53.61 o 
   8  -3   4      801.93      782.22     34.22 o 
   9  -3   4      737.19      763.69     36.22 o 
  10  -3   4      389.99      347.91     27.66 o 
  -9  -2   4      662.72      662.74     36.22 o 
  -8  -2   4      219.00      223.57     21.96 o 
  -7  -2   4      724.87      732.59     16.36 o 
  -6  -2   4      938.04      945.64     18.67 o 
  -5  -2   4       77.43       86.85      5.65 o 
  -4  -2   4       47.02       46.85      3.54 o 
  -3  -2   4      334.41      330.59      6.41 o 
  -2  -2   4      249.48      242.99      4.74 o 
  -1  -2   4     2748.48     2811.19     23.89 o 
   0  -2   4      536.09      638.74     11.80 o 
   1  -2   4      278.83      320.24     17.88 o 
   2  -2   4    11189.77    10764.14    110.44 o 
   3  -2   4     4695.31     4743.72     73.00 o 
   4  -2   4     1025.71     1007.51     27.66 o 
   5  -2   4     2472.44     2511.50     58.17 o 
   6  -2   4     1785.28     1798.29     48.48 o 
   7  -2   4        9.91       10.84      8.56 o 
   8  -2   4      271.98      286.31     21.67 o 
   9  -2   4        0.49       10.27     12.55 o 
  10  -2   4       71.24       51.90     16.54 o 
 -10  -1   4        2.70       -6.56     12.26 o 
  -9  -1   4        1.17       -6.56      9.98 o 
  -8  -1   4      490.59      485.65     28.52 o 
  -7  -1   4      925.97      912.02     19.19 o 
  -6  -1   4     3576.47     3577.62    135.74 o 
  -5  -1   4     1622.41     1546.77     41.63 o 
  -4  -1   4     5234.54     5298.86     74.91 o 
  -3  -1   4    10301.31    10566.73    138.63 o 
  -2  -1   4     2994.01     3072.37     44.21 o 
  -1  -1   4      971.48     1067.29     12.46 o 
   0  -1   4    10120.33     9841.58     86.25 o 
   1  -1   4     3090.59     3093.91     33.70 o 
   2  -1   4     2283.35     2560.71     57.24 o 
   3  -1   4      871.23      949.26     14.00 o 
   4  -1   4       66.51       64.02      5.52 o 
   5  -1   4      734.62      722.34     25.95 o 
   6  -1   4      880.53      883.17     31.37 o 
   7  -1   4      546.61      574.05     27.95 o 
   8  -1   4     1123.84     1128.99     43.06 o 
   9  -1   4      640.34      680.99     36.50 o 
 -10   0   4      637.57      587.45     35.08 o 
  -9   0   4      577.66      606.84     33.65 o 
  -8   0   4     1013.45     1044.86     40.21 o 
  -7   0   4      965.12      941.35     35.36 o 
  -6   0   4     2162.43     2160.45     55.61 o 
  -5   0   4      312.66      318.54     17.11 o 
  -4   0   4     2265.68     2262.83     36.50 o 
  -3   0   4     3459.25     3503.96     50.51 o 
  -2   0   4    14480.09    14702.17    188.34 o 
  -1   0   4    13128.23    13589.72    140.46 o 
   0   0   4      583.70      599.93      7.32 o 
   1   0   4     4160.21     4283.76     39.75 o 
   2   0   4     3457.15     3407.87     46.31 o 
   3   0   4     9322.32     9278.65     98.57 o 
   4   0   4     5314.64     5342.85     76.32 o 
   5   0   4     3977.77     3826.70     84.98 o 
   6   0   4     4677.75     4605.22    102.38 o 
   7   0   4     2713.15     2581.93     69.01 o 
   8   0   4      123.03      116.92     17.11 o 
   9   0   4      292.93      299.43     27.95 o 
 -10   1   4        4.07       -4.85     13.40 o 
  -9   1   4       16.15       12.83     12.55 o 
  -8   1   4       75.53       76.71     14.54 o 
  -7   1   4      111.14       88.69     13.40 o 
  -6   1   4     1483.74     1417.58     41.35 o 
  -5   1   4     3647.08     3541.25     77.28 o 
  -4   1   4     7375.32     7269.67     99.51 o 
  -3   1   4    10980.85    11212.96    147.00 o 
  -2   1   4     6041.53     5881.53    101.09 o 
  -1   1   4     2008.75     1913.32     22.49 o 
   0   1   4     1434.17     1476.20     15.19 o 
   1   1   4     3707.56     3654.70     51.22 o 
   2   1   4     3536.01     3439.62     39.29 o 
   3   1   4     3276.44     3323.02     34.18 o 
   4   1   4     1854.46     1871.44     29.24 o 
   5   1   4      312.44      271.77     17.68 o 
   6   1   4      765.73      744.01     31.08 o 
   7   1   4       70.05       90.68     15.40 o 
   8   1   4      254.66      259.51     24.81 o 
   9   1   4      389.19      414.64     32.22 o 
 -10   2   4      141.59      142.87     21.10 o 
  -9   2   4      734.80      723.19     34.51 o 
  -8   2   4     1469.25     1433.55     47.34 o 
  -7   2   4     2642.78     2401.14     62.45 o 
  -6   2   4     3647.68     3472.52     78.99 o 
  -5   2   4     2983.90     2974.61     67.59 o 
  -4   2   4     5716.28     5832.88    116.06 o 
  -3   2   4      391.56      339.94     10.08 o 
  -2   2   4       19.41       22.17      3.41 o 
  -1   2   4      369.87      418.29      7.99 o 
   0   2   4      347.80      350.47     13.40 o 
   1   2   4     3151.41     3368.27     49.40 o 
   2   2   4     8013.12     8230.23    111.41 o 
   3   2   4     2160.75     2104.74     27.73 o 
   4   2   4     3547.36     3398.51     48.23 o 
   5   2   4     3173.82     3145.43     76.71 o 
   6   2   4     1000.48      927.95     36.22 o 
   7   2   4      809.11      867.77     37.64 o 
   8   2   4      692.39      697.53     37.36 o 
   9   2   4      291.83      290.30     29.94 o 
 -10   3   4      256.52      270.34     26.81 o 
  -9   3   4      296.87      273.48     24.52 o 
  -8   3   4      235.94      232.41     19.96 o 
  -7   3   4       16.49       20.25     10.27 o 
  -6   3   4       48.88       50.19     10.84 o 
  -5   3   4      157.60      176.24     13.40 o 
  -4   3   4       12.28       14.26      5.70 o 
  -3   3   4      723.31      688.82     26.81 o 
  -2   3   4     2755.73     2756.40     41.94 o 
  -1   3   4     6192.69     5996.35     64.03 o 
   0   3   4     6468.69     6180.39     85.60 o 
   1   3   4     7397.61     7192.40     99.11 o 
   2   3   4    10088.05    10367.95    197.62 o 
   3   3   4     1564.71     1367.45     30.23 o 
   4   3   4      464.88      464.23      9.14 o 
   5   3   4      224.56      209.32     19.11 o 
   6   3   4       30.49       26.52     11.98 o 
   7   3   4        0.70       -0.57     10.84 o 
   8   3   4        6.81       11.69     12.55 o 
 -10   4   4      141.82      152.00     21.67 o 
  -9   4   4      355.20      343.35     24.81 o 
  -8   4   4      182.55      187.93     18.54 o 
  -7   4   4     1613.16     1598.67     47.91 o 
  -6   4   4     2641.14     2526.90     63.02 o 
  -5   4   4     1854.36     1809.41     47.62 o 
  -4   4   4     1182.83     1243.63     35.36 o 
  -3   4   4     8233.44     8244.57    159.13 o 
  -2   4   4     4272.43     4174.55     61.00 o 
  -1   4   4     2554.37     2548.22     45.48 o 
   0   4   4       19.38       21.28      8.84 o 
   1   4   4      809.30      869.20     28.23 o 
   2   4   4        5.65       13.27      8.41 o 
   3   4   4      516.53      543.07     17.22 o 
   4   4   4      199.40      206.61     14.75 o 
   5   4   4      205.67      216.73     19.11 o 
   6   4   4     1576.05     1577.85     53.61 o 
   7   4   4     1010.00     1029.18     44.77 o 
   8   4   4      911.08      901.14     45.06 o 
 -10   5   4      276.11      268.35     26.81 o 
  -9   5   4      626.01      638.21     34.22 o 
  -8   5   4      326.23      344.77     23.38 o 
  -7   5   4       58.02       54.75     11.98 o 
  -6   5   4      964.81      901.14     32.51 o 
  -5   5   4      206.61      214.45     15.40 o 
  -4   5   4      304.59      309.41     16.83 o 
  -3   5   4      593.78      631.65     23.67 o 
  -2   5   4     2378.70     2422.75     51.47 o 
  -1   5   4     2989.86     3089.25     69.30 o 
   0   5   4     8219.60     8172.99    160.84 o 
   1   5   4     3056.42     2953.23     69.30 o 
   2   5   4     1654.22     1651.14     33.26 o 
   3   5   4     2128.67     2106.22     62.02 o 
   4   5   4     3822.75     3743.82     46.93 o 
   5   5   4     1305.58     1193.98     37.93 o 
   6   5   4      789.07      755.70     37.36 o 
   7   5   4      311.99      350.47     29.37 o 
 -10   6   4       11.51       16.54     14.26 o 
  -9   6   4       40.63       45.34     14.54 o 
  -8   6   4      692.17      640.78     32.22 o 
  -7   6   4      838.86      863.50     35.08 o 
  -6   6   4      852.10      847.53     32.79 o 
  -5   6   4     3710.04     3633.07     83.27 o 
  -4   6   4     6552.77     6661.87    135.74 o 
  -3   6   4     2990.76     2983.45     69.01 o 
  -2   6   4     2381.76     2345.66     33.63 o 
  -1   6   4     1491.17     1524.24     42.78 o 
   0   6   4     3066.67     3022.52     71.01 o 
   1   6   4     1352.00     1322.39     21.68 o 
   2   6   4     1340.95     1322.37     30.14 o 
   3   6   4       52.13       57.05     10.84 o 
   4   6   4       31.53       53.95     11.83 o 
   5   6   4      253.26      250.29     16.68 o 
   6   6   4      382.20      424.90     29.37 o 
   7   6   4      617.75      673.00     38.21 o 
 -10   7   4      346.36      419.49     31.94 o 
  -9   7   4      556.78      567.49     33.36 o 
  -8   7   4      838.13      861.79     37.64 o 
  -7   7   4     1762.85     1673.10     52.19 o 
  -6   7   4     1287.93     1250.47     41.92 o 
  -5   7   4      466.62      481.08     23.67 o 
  -4   7   4      146.58      164.26     15.40 o 
  -3   7   4      104.65      119.76      5.94 o 
  -2   7   4        7.44       13.40      7.70 o 
  -1   7   4      437.21      463.69     22.81 o 
   0   7   4     1966.82     2020.72     54.75 o 
   1   7   4      449.81      426.50      9.60 o 
   2   7   4     2806.51     2768.06     36.94 o 
   3   7   4     2176.14     2179.53     44.26 o 
   4   7   4      819.40      831.77     26.31 o 
   5   7   4      994.02      988.63     30.32 o 
   6   7   4      681.39      703.52     37.93 o 
  -9   8   4       96.61       92.11     17.97 o 
  -8   8   4       60.21       37.64     12.55 o 
  -7   8   4      151.24      141.44     18.54 o 
  -6   8   4       59.69       49.05     12.55 o 
  -5   8   4      271.52      307.98     21.39 o 
  -4   8   4      532.72      558.08     26.52 o 
  -3   8   4      979.70      943.06     33.65 o 
  -2   8   4     2432.23     2378.04     62.17 o 
  -1   8   4     2160.11     2168.72     59.03 o 
   0   8   4     2817.64     2836.59     72.43 o 
   1   8   4      892.42      855.39     57.89 o 
   2   8   4     1108.44     1098.58     28.83 o 
   3   8   4     1112.90     1085.37     36.93 o 
   4   8   4      240.36      228.19     16.03 o 
   5   8   4        2.84        2.12      7.86 o 
   6   8   4        1.84       15.97     13.97 o 
  -9   9   4      611.23      642.20     36.50 o 
  -8   9   4      825.89      855.80     39.35 o 
  -7   9   4      185.91      226.71     22.53 o 
  -6   9   4      966.32      954.47     37.93 o 
  -5   9   4     1217.07     1203.99     42.78 o 
  -4   9   4      155.24      169.39     17.97 o 
  -3   9   4      133.68      134.89     16.25 o 
  -2   9   4      313.94      300.57     21.67 o 
  -1   9   4      264.09      305.70     21.67 o 
   0   9   4      311.96      293.16     22.24 o 
   1   9   4      175.25      168.74     13.38 o 
   2   9   4      259.32      276.33     15.82 o 
   3   9   4     1041.65     1089.66     31.33 o 
   4   9   4      661.23      722.75     26.56 o 
   5   9   4      635.51      638.48     36.93 o 
  -8  10   4       66.08       90.68     17.97 o 
  -7  10   4       10.41       16.25     12.83 o 
  -6  10   4       18.37       13.40     11.69 o 
  -5  10   4       37.09       53.90     13.40 o 
  -4  10   4      131.99      137.74     17.68 o 
  -3  10   4     1759.26     1696.48     53.04 o 
  -2  10   4     2063.20     2036.12     60.46 o 
  -1  10   4     1507.57     1541.92     51.05 o 
   0  10   4     2218.60     2176.06     45.04 o 
   1  10   4     2737.60     2647.18     52.51 o 
   2  10   4     1525.48     1576.67     38.68 o 
   3  10   4      839.65      791.58     27.31 o 
   4  10   4      485.21      466.02     22.48 o 
  -7  11   4      379.71      408.36     29.94 o 
  -6  11   4      708.69      725.76     36.50 o 
  -5  11   4     1365.19     1368.25     49.90 o 
  -4  11   4      796.68      746.86     35.08 o 
  -3  11   4      748.18      746.86     35.65 o 
  -2  11   4      720.54      663.88     32.79 o 
  -1  11   4       96.24      120.63     17.40 o 
   0  11   4      126.72      134.77     18.25 o 
   1  11   4       94.39       89.15     11.24 o 
   2  11   4        0.14       11.87      7.79 o 
   3  11   4       72.25       92.19     15.68 o 
  -6  12   4      176.23      150.57     20.53 o 
  -5  12   4        3.72       17.40     12.26 o 
  -4  12   4       60.10       45.91     13.12 o 
  -3  12   4        3.13       11.41      9.98 o 
  -2  12   4      175.24      172.53     20.82 o 
  -1  12   4      587.77      551.18     22.20 o 
   0  12   4      967.24      888.76     37.64 o 
   1  12   4      671.29      658.37     37.64 o 
  -4  13   4      355.47      328.80     28.52 o 
  -3  13   4      428.19      378.42     29.66 o 
  -2  13   4      813.40      803.61     40.21 o 
  -1  13   4      632.72      664.16     41.35 o 
   0 -14   5      499.38      488.78     29.37 o 
   1 -14   5      536.88      636.79     32.22 o 
   2 -14   5      457.80      410.36     25.38 o 
   3 -14   5      150.01      146.86     17.68 o 
   4 -14   5       22.86       31.65     11.41 o 
  -2 -13   5       48.21       55.64      9.32 o 
  -1 -13   5        4.97        4.21      6.10 o 
   0 -13   5       52.81       76.55      9.34 o 
   1 -13   5       99.84       90.68     13.97 o 
   2 -13   5      815.99      776.80     32.51 o 
   3 -13   5      524.18      528.42     26.81 o 
   4 -13   5      820.05      888.31     35.08 o 
   5 -13   5      903.84      929.66     36.79 o 
   6 -13   5      350.93      362.45     24.81 o 
  -3 -12   5      355.72      357.90     18.96 o 
  -2 -12   5     1242.12     1229.65     30.36 o 
  -1 -12   5      916.99      950.78     25.29 o 
   0 -12   5     2036.32     1967.86     38.59 o 
   1 -12   5     1552.45     1534.54     32.43 o 
   2 -12   5      877.86      887.17     33.08 o 
   3 -12   5      781.15      772.81     30.51 o 
   4 -12   5      549.26      579.47     26.52 o 
   5 -12   5      129.46      146.29     15.97 o 
   6 -12   5       15.19       24.81     10.84 o 
   7 -12   5        0.82       -4.28      9.41 o 
  -5 -11   5      621.66      575.47     29.66 o 
  -4 -11   5      972.34      958.00     27.92 o 
  -3 -11   5      734.58      790.56     23.89 o 
  -2 -11   5      343.47      356.18     15.51 o 
  -1 -11   5     1215.63     1159.77     27.32 o 
   0 -11   5      123.26      121.41      9.87 o 
   1 -11   5      207.94      225.29     11.70 o 
   2 -11   5       83.98       98.95     12.26 o 
   3 -11   5      476.69      469.68     21.96 o 
   4 -11   5      673.27      681.27     26.81 o 
   5 -11   5      613.51      616.82     26.52 o 
   6 -11   5      733.06      763.40     30.80 o 
   7 -11   5      674.40      659.31     30.51 o 
   8 -11   5      511.16      520.72     28.80 o 
  -5 -10   5       43.18       66.44     13.40 o 
  -4 -10   5       27.20       18.82      7.98 o 
  -3 -10   5        5.39        5.88     10.55 o 
  -2 -10   5      886.04      840.32     22.66 o 
  -1 -10   5     1542.02     1519.80     41.49 o 
   0 -10   5      264.28      268.73     12.09 o 
   1 -10   5     1306.80     1285.25     26.61 o 
   2 -10   5     2140.44     2040.97     50.48 o 
   3 -10   5      646.80      610.84     22.81 o 
   4 -10   5     1348.10     1411.31     39.07 o 
   5 -10   5     2727.27     2814.35     66.44 o 
   6 -10   5      716.27      728.33     28.80 o 
   7 -10   5      170.43      171.10     17.40 o 
   8 -10   5       34.26       31.94     11.98 o 
  -6  -9   5      601.76      633.36     30.51 o 
  -5  -9   5     1292.68     1256.18     41.63 o 
  -4  -9   5     1645.97     1611.48     35.20 o 
  -3  -9   5     1449.58     1451.04     31.42 o 
  -2  -9   5     1583.12     1556.32     24.55 o 
  -1  -9   5      259.09      246.10      7.70 o 
   0  -9   5      283.71      280.83     11.98 o 
   1  -9   5      317.76      319.37     11.65 o 
   2  -9   5      521.32      506.46     19.11 o 
   3  -9   5      326.17      342.78     15.97 o 
   4  -9   5     1036.11      991.25     29.37 o 
   5  -9   5      485.99      505.89     21.39 o 
   6  -9   5      281.22      262.64     17.97 o 
   7  -9   5      354.91      338.50     21.39 o 
   8  -9   5      574.14      588.31     28.80 o 
   9  -9   5      353.07      404.09     27.95 o 
  -7  -8   5      418.95      371.86     25.38 o 
  -6  -8   5     1077.12     1041.44     38.78 o 
  -5  -8   5      137.17      146.11     14.97 o 
  -4  -8   5        3.79        7.84      4.43 o 
  -3  -8   5       20.54       14.52      4.32 o 
  -2  -8   5       35.70       30.74      4.20 o 
  -1  -8   5      246.28      245.26      5.83 o 
   0  -8   5     1642.58     1638.78     61.31 o 
   1  -8   5     3654.18     3687.70     54.24 o 
   2  -8   5     3807.27     3782.79     76.43 o 
   3  -8   5    11224.88    11043.23    205.04 o 
   4  -8   5     2503.28     2531.74     55.89 o 
   5  -8   5     2686.31     2570.24     58.46 o 
   6  -8   5     1626.93     1573.57     43.06 o 
   7  -8   5     1122.38     1107.03     37.07 o 
   8  -8   5      298.41      324.52     23.10 o 
   9  -8   5      212.71      285.46     23.67 o 
  -7  -7   5      177.08      169.96     20.53 o 
  -6  -7   5      399.60      357.03     23.95 o 
  -5  -7   5      673.55      664.72     20.26 o 
  -4  -7   5     2254.33     2213.94     32.97 o 
  -3  -7   5     1357.92     1377.84     22.42 o 
  -2  -7   5     4008.92     4078.29     42.50 o 
  -1  -7   5     6602.58     6723.29     64.35 o 
   0  -7   5     2936.87     2952.30     63.88 o 
   1  -7   5     3809.86     3782.55     53.91 o 
   2  -7   5      476.59      479.61     11.84 o 
   3  -7   5       90.07      100.67      7.98 o 
   4  -7   5      480.93      495.34     17.40 o 
   5  -7   5      212.51      203.61     13.12 o 
   6  -7   5       45.19       42.49      9.13 o 
   7  -7   5       62.99       57.03     11.12 o 
   8  -7   5      345.79      337.36     23.38 o 
   9  -7   5      234.23      289.73     23.95 o 
  -8  -6   5      444.67      401.52     29.37 o 
  -7  -6   5      850.54      906.27     38.78 o 
  -6  -6   5      744.60      755.70     32.22 o 
  -5  -6   5     2212.55     2204.37     57.60 o 
  -4  -6   5     1720.66     1691.51     31.96 o 
  -3  -6   5     2430.84     2312.89     27.32 o 
  -2  -6   5      647.99      637.57      9.20 o 
  -1  -6   5      440.40      505.03      8.02 o 
   0  -6   5      437.29      470.46      9.02 o 
   1  -6   5     1222.48     1308.34     21.70 o 
   2  -6   5     2090.03     2181.55     43.63 o 
   3  -6   5     2710.23     2727.09     54.75 o 
   4  -6   5     1986.38     1926.33     43.06 o 
   5  -6   5     1729.81     1792.01     43.35 o 
   6  -6   5     2900.15     2881.08     66.16 o 
   7  -6   5     1008.60     1013.21     34.51 o 
   8  -6   5      526.74      524.43     27.09 o 
   9  -6   5      181.21      176.24     20.25 o 
  -8  -5   5        2.37        7.98     11.69 o 
  -7  -5   5       44.46       60.17     13.40 o 
  -6  -5   5        9.26       10.84      9.13 o 
  -5  -5   5      924.00      939.92     32.51 o 
  -4  -5   5      149.36      167.98     11.41 o 
  -3  -5   5      287.86      311.13      6.52 o 
  -2  -5   5     4139.86     4294.02     34.58 o 
  -1  -5   5     3175.74     3174.98     28.23 o 
   0  -5   5     1819.67     1792.57     19.32 o 
   1  -5   5      807.60      698.20     11.74 o 
   2  -5   5     5172.92     5093.72     93.25 o 
   3  -5   5     8173.69     8609.87    157.98 o 
   4  -5   5     1785.95     1787.16     40.21 o 
   5  -5   5      583.55      587.74     21.10 o 
   6  -5   5      459.25      473.67     21.39 o 
   7  -5   5       24.88       10.27      8.56 o 
   8  -5   5       29.43       24.52     10.84 o 
   9  -5   5       63.59       65.87     15.68 o 
  -9  -4   5      383.63      402.95     30.80 o 
  -8  -4   5      668.04      667.87     34.51 o 
  -7  -4   5     1726.35     1687.92     52.76 o 
  -6  -4   5     2322.55     2320.20     45.48 o 
  -5  -4   5     5537.89     5576.00     77.10 o 
  -4  -4   5     4603.29     4623.08     72.72 o 
  -3  -4   5     5916.23     6084.46     71.87 o 
  -2  -4   5     1174.35     1131.97     14.54 o 
  -1  -4   5      273.50      259.42      5.23 o 
   0  -4   5       85.82       68.21      3.05 o 
   1  -4   5      324.45      336.63      9.78 o 
   2  -4   5      821.99      842.09     14.40 o 
   3  -4   5     1679.74     1691.06     35.93 o 
   4  -4   5     2174.39     2217.77     48.19 o 
   5  -4   5     2049.21     1983.08     47.34 o 
   6  -4   5     1379.43     1368.25     39.35 o 
   7  -4   5      824.91      817.30     31.37 o 
   8  -4   5     1251.70     1237.64     42.21 o 
   9  -4   5     1444.12     1478.89     51.33 o 
  10  -4   5      652.60      748.29     41.06 o 
  -9  -3   5      251.17      207.60     23.95 o 
  -8  -3   5      556.96      551.80     30.80 o 
  -7  -3   5      872.44      805.61     33.36 o 
  -6  -3   5      213.29      227.67     16.54 o 
  -5  -3   5       57.06       66.63      7.41 o 
  -4  -3   5      198.99      220.39     10.84 o 
  -3  -3   5        6.39       13.09      3.42 o 
  -2  -3   5     4095.26     4204.34     36.16 o 
  -1  -3   5     6054.58     5913.82     44.21 o 
   0  -3   5     6269.04     6236.07     65.69 o 
   1  -3   5    19728.02    18816.03    187.68 o 
   2  -3   5    18798.48    17868.65    253.23 o 
   3  -3   5     2467.13     2404.02     35.76 o 
   4  -3   5     1390.29     1415.59     34.51 o 
   5  -3   5     4682.55     4505.12     92.97 o 
   6  -3   5     1988.17     2023.28     51.90 o 
   7  -3   5      304.19      303.42     20.53 o 
   8  -3   5      228.32      245.82     21.39 o 
   9  -3   5        2.03       -5.13     11.41 o 
  -9  -2   5      113.57      119.77     19.96 o 
  -8  -2   5      331.51      336.22     23.95 o 
  -7  -2   5      441.83      426.53     12.55 o 
  -6  -2   5     2501.47     2454.15     39.12 o 
  -5  -2   5     4244.59     4374.01     86.83 o 
  -4  -2   5     2163.15     2315.69     29.54 o 
  -3  -2   5     2997.83     2975.44     30.52 o 
  -2  -2   5    12615.95    12649.66    101.34 o 
  -1  -2   5      566.08      628.92     18.09 o 
   0  -2   5     2610.16     2688.96     31.10 o 
   1  -2   5     2716.37     2755.97     31.55 o 
   2  -2   5      932.11      919.81     19.68 o 
   3  -2   5        2.85        4.08      2.39 o 
   4  -2   5      417.28      421.27     21.25 o 
   5  -2   5      908.01      985.57     38.78 o 
   6  -2   5      559.35      582.32     25.10 o 
   7  -2   5     3082.92     3144.29     77.28 o 
   8  -2   5      631.14      639.92     30.80 o 
   9  -2   5      419.91      435.46     29.94 o 
 -10  -1   5      690.63      639.35     38.50 o 
  -9  -1   5      542.74      529.56     32.22 o 
  -8  -1   5      397.30      369.58     25.67 o 
  -7  -1   5     1736.66     1761.22     31.64 o 
  -6  -1   5     1603.06     1662.50     29.59 o 
  -5  -1   5      470.90      480.80     20.82 o 
  -4  -1   5        7.04        3.35      3.52 o 
  -3  -1   5     2301.30     2574.65     38.92 o 
  -2  -1   5      226.64      207.05      5.43 o 
  -1  -1   5     4514.69     4527.66     42.09 o 
   0  -1   5      871.17      880.43     11.73 o 
   1  -1   5      543.99      488.25     13.92 o 
   2  -1   5     7573.72     6957.13    115.03 o 
   3  -1   5     7116.78     7070.01     89.95 o 
   4  -1   5     1844.64     1836.95     24.68 o 
   5  -1   5     3768.69     3768.24     82.70 o 
   6  -1   5     2786.23     2743.63     67.59 o 
   7  -1   5      299.49      300.85     21.39 o 
   8  -1   5      272.53      288.31     22.53 o 
   9  -1   5      371.74      382.98     29.66 o 
 -10   0   5      136.17      166.82     23.67 o 
  -9   0   5        1.87      -10.55     10.55 o 
  -8   0   5       35.85       22.81     11.98 o 
  -7   0   5      435.93      443.73     24.81 o 
  -6   0   5      489.82      545.53     24.81 o 
  -5   0   5      700.21      681.56     24.81 o 
  -4   0   5     2985.34     3078.13     47.08 o 
  -3   0   5     8309.56     8665.56    115.44 o 
  -2   0   5     4362.61     4299.22     59.18 o 
  -1   0   5    26745.95    24745.00    289.00 o 
   0   0   5     7999.59     8022.14     71.67 o 
   1   0   5     8633.81     8240.40     74.41 o 
   2   0   5    10412.02    10570.99    110.84 o 
   3   0   5     2815.28     2773.26     33.72 o 
   4   0   5     1178.03     1087.30     16.95 o 
   5   0   5       20.20       35.36      9.13 o 
   6   0   5      343.24      319.39     21.10 o 
   7   0   5       25.79       43.92     12.55 o 
   8   0   5       42.94       53.04     14.54 o 
   9   0   5      474.86      559.22     35.36 o 
 -10   1   5      391.45      389.54     29.09 o 
  -9   1   5      565.39      572.91     32.22 o 
  -8   1   5     1039.56      990.68     38.21 o 
  -7   1   5     2195.92     2127.94     58.17 o 
  -6   1   5     3415.21     3349.33     77.28 o 
  -5   1   5     2026.65     2021.57     50.19 o 
  -4   1   5      977.14     1085.07     31.08 o 
  -3   1   5     4716.85     4862.72     68.36 o 
  -2   1   5        7.44       10.99      4.13 o 
  -1   1   5     3500.70     3764.10     41.67 o 
   0   1   5     3252.09     3548.10     33.63 o 
   1   1   5       22.56       27.65      4.70 o 
   2   1   5     6355.18     6481.59     70.69 o 
   3   1   5     2374.56     2467.02     31.49 o 
   4   1   5     3274.94     3244.67     47.53 o 
   5   1   5     1273.33     1264.16     40.21 o 
   6   1   5     1817.56     1779.46     52.76 o 
   7   1   5     1543.71     1565.02     52.19 o 
   8   1   5      745.13      740.02     36.50 o 
   9   1   5      635.96      636.79     38.50 o 
 -10   2   5      199.66      176.24     22.81 o 
  -9   2   5      208.09      170.53     20.25 o 
  -8   2   5      310.21      272.62     21.10 o 
  -7   2   5       28.41       25.67     10.55 o 
  -6   2   5       70.85       77.28     11.98 o 
  -5   2   5     1350.32     1344.58     38.50 o 
  -4   2   5     1853.51     1892.11     46.48 o 
  -3   2   5     6091.21     6178.17     89.54 o 
  -2   2   5     6390.87     6348.52     86.71 o 
  -1   2   5    16396.97    16029.20    181.20 o 
   0   2   5    18781.97    18639.80    223.81 o 
   1   2   5    18059.27    17835.42    237.00 o 
   2   2   5     2447.25     2166.52     35.69 o 
   3   2   5     3262.48     3347.29     40.79 o 
   4   2   5      309.58      304.50      8.79 o 
   5   2   5      741.28      745.72     31.08 o 
   6   2   5      507.16      521.58     27.66 o 
   7   2   5        9.79        9.41     10.84 o 
   8   2   5       67.90       68.44     17.11 o 
 -10   3   5      107.83      110.36     19.11 o 
  -9   3   5      517.21      521.29     30.80 o 
  -8   3   5      325.37      294.30     23.10 o 
  -7   3   5      915.16      946.20     35.65 o 
  -6   3   5     1873.65     1975.38     53.04 o 
  -5   3   5     1575.07     1586.40     43.35 o 
  -4   3   5     5337.54     5554.84    112.64 o 
  -3   3   5     5468.26     5378.03    107.79 o 
  -2   3   5     5433.37     5403.19     76.12 o 
  -1   3   5     2373.51     2402.38     28.32 o 
   0   3   5      378.03      409.83     11.89 o 
   1   3   5      422.94      430.11     23.38 o 
   2   3   5       77.16      102.95      9.98 o 
   3   3   5      135.52      145.02      6.75 o 
   4   3   5        6.88       11.23      3.65 o 
   5   3   5     1070.09     1068.53     39.64 o 
   6   3   5     1809.92     1808.27     56.46 o 
   7   3   5      590.99      592.30     33.94 o 
   8   3   5      861.78      849.24     42.78 o 
 -10   4   5      211.55      209.03     24.81 o 
  -9   4   5      562.22      562.07     31.08 o 
  -8   4   5      465.94      453.42     27.09 o 
  -7   4   5      867.40      835.55     33.08 o 
  -6   4   5      102.94      121.20     14.54 o 
  -5   4   5      664.25      671.01     26.24 o 
  -4   4   5      108.48      116.63     11.98 o 
  -3   4   5      694.34      724.90     24.81 o 
  -2   4   5     2456.76     2397.14     55.61 o 
  -1   4   5     2294.56     2248.28     53.33 o 
   0   4   5     1098.11     1038.02     31.08 o 
   1   4   5     5875.19     5635.26    116.06 o 
   2   4   5     2506.08     2578.23     62.45 o 
   3   4   5     1686.22     1681.89     34.16 o 
   4   4   5     6035.62     5847.53     68.36 o 
   5   4   5      911.33      935.93     38.21 o 
   6   4   5      521.06      539.83     31.08 o 
   7   4   5      294.78      282.32     27.09 o 
   8   4   5       38.92       71.58     18.54 o 
 -10   5   5       21.66       33.36     15.68 o 
  -9   5   5        0.47       20.82     13.12 o 
  -8   5   5      172.71      213.88     21.67 o 
  -7   5   5     1159.80     1157.51     41.06 o 
  -6   5   5     2275.78     2089.16     56.46 o 
  -5   5   5     1556.73     1550.76     44.49 o 
  -4   5   5     2169.96     2154.75     54.47 o 
  -3   5   5     4688.50     4701.89     99.52 o 
  -2   5   5     3933.04     3944.90     62.17 o 
  -1   5   5     1473.56     1536.78     42.21 o 
   0   5   5     2405.86     2339.54     57.60 o 
   1   5   5     3368.11     3252.94     75.86 o 
   2   5   5     2545.50     2497.92     45.36 o 
   3   5   5      228.02      231.12     13.15 o 
   4   5   5        2.90       10.75      3.27 o 
   5   5   5       21.49       29.25      8.06 o 
   6   5   5      795.17      839.83     39.92 o 
   7   5   5      394.32      396.96     31.65 o 
 -10   6   5      560.48      502.19     32.51 o 
  -9   6   5     1028.35      996.96     42.21 o 
  -8   6   5      654.25      693.25     34.22 o 
  -7   6   5     1591.02     1579.27     50.19 o 
  -6   6   5     1385.47     1273.00     41.63 o 
  -5   6   5      123.55      110.93     13.69 o 
  -4   6   5      295.01      292.01     18.25 o 
  -3   6   5      273.89      305.70     18.25 o 
  -2   6   5       56.24       46.77      8.56 o 
  -1   6   5     1165.31     1263.02     38.78 o 
   0   6   5     1948.04     2010.17     53.61 o 
   1   6   5     2862.39     2913.02     72.15 o 
   2   6   5     4347.01     4439.50     72.19 o 
   3   6   5     3461.00     3475.92     96.39 o 
   4   6   5     1232.34     1260.68     32.16 o 
   5   6   5     1125.90     1175.29     32.77 o 
   6   6   5      599.26      620.25     35.65 o 
   7   6   5      329.64      365.02     31.94 o 
  -9   7   5       72.35       44.77     14.83 o 
  -8   7   5       22.21       15.68     10.84 o 
  -7   7   5       17.40       24.81     11.41 o 
  -6   7   5       32.91       49.90     11.98 o 
  -5   7   5      498.47      475.38     24.24 o 
  -4   7   5     1753.86     1646.86     47.91 o 
  -3   7   5     1842.17     1803.80     28.49 o 
  -2   7   5     4187.21     4001.80     90.97 o 
  -1   7   5     6100.34     6129.46    130.04 o 
   0   7   5     5892.42     5838.01    125.76 o 
   1   7   5     4127.54     4134.97     96.67 o 
   2   7   5      873.27      857.83     15.60 o 
   3   7   5      677.62      696.49     23.17 o 
   4   7   5      262.41      289.73     16.84 o 
   5   7   5       54.25       70.47     11.45 o 
   6   7   5        3.78        0.57     12.26 o 
  -9   8   5      240.15      235.55     24.24 o 
  -8   8   5      632.55      595.72     33.65 o 
  -7   8   5      449.71      467.39     27.38 o 
  -6   8   5      773.02      755.99     33.94 o 
  -5   8   5      910.41      901.14     35.08 o 
  -4   8   5     1125.11     1096.77     38.78 o 
  -3   8   5      451.19      437.74     23.38 o 
  -2   8   5      392.13      406.94     22.81 o 
  -1   8   5       33.54       32.22      9.70 o 
   0   8   5        4.94        7.13      7.98 o 
   1   8   5        1.27       -0.83      5.28 o 
   2   8   5       48.80       60.41      8.97 o 
   3   8   5      459.44      466.62     20.34 o 
   4   8   5      384.16      391.03     31.23 o 
   5   8   5      590.89      543.67     24.22 o 
  -9   9   5      209.34      174.52     22.53 o 
  -8   9   5      129.21      153.42     20.82 o 
  -7   9   5       24.46       23.67     13.12 o 
  -6   9   5       19.43       27.09     11.69 o 
  -5   9   5      112.02       95.25     15.40 o 
  -4   9   5      396.03      385.27     23.95 o 
  -3   9   5     1306.11     1267.58     44.20 o 
  -2   9   5      988.68      906.27     35.93 o 
  -1   9   5     2172.05     2176.42     61.88 o 
   0   9   5     2371.45     2213.78     63.88 o 
   1   9   5     1551.18     1586.39     37.20 o 
   2   9   5     1775.73     1738.87     40.01 o 
   3   9   5      913.37      949.90     29.73 o 
   4   9   5      571.36      597.47     24.60 o 
  -8  10   5      304.65      300.57     26.24 o 
  -7  10   5      548.96      566.63     33.36 o 
  -6  10   5      950.77      989.83     42.21 o 
  -5  10   5     1515.97     1640.59     54.75 o 
  -4  10   5      750.19      696.96     33.08 o 
  -3  10   5     1359.15     1357.13     47.62 o 
  -2  10   5     1590.46     1653.13     54.18 o 
  -1  10   5      828.38      835.55     37.07 o 
   0  10   5      102.55      105.26     11.83 o 
   1  10   5       91.89       85.55     11.27 o 
   2  10   5        0.04       10.86      8.98 o 
   3  10   5       44.06       56.52     10.84 o 
  -7  11   5      184.53      180.23     23.38 o 
  -6  11   5      267.23      263.50     23.95 o 
  -5  11   5      128.06      163.12     21.10 o 
  -4  11   5       11.84       13.97     10.84 o 
  -3  11   5      453.76      427.19     28.52 o 
  -2  11   5      272.28      298.00     24.81 o 
  -1  11   5      333.43      302.57     25.38 o 
   0  11   5     1033.26     1016.52     30.13 o 
   1  11   5      680.52      703.41     25.48 o 
   2  11   5     1063.53     1141.79     33.83 o 
  -6  12   5      288.80      336.22     28.52 o 
  -5  12   5      450.48      451.71     31.94 o 
  -4  12   5      397.35      433.74     30.80 o 
  -3  12   5      901.54      904.85     42.21 o 
  -2  12   5      822.57      824.43     40.21 o 
  -1  12   5      532.27      537.89     22.83 o 
   0  12   5      488.28      499.22     21.97 o 
   0 -14   6       91.30      105.57     11.28 o 
   1 -14   6       77.86       67.59     13.69 o 
   2 -14   6      466.50      448.57     25.67 o 
   3 -14   6      284.95      299.14     22.24 o 
   4 -14   6      372.46      431.75     25.95 o 
  -2 -13   6      915.94      927.88     60.74 o 
  -1 -13   6      683.41      650.05     21.84 o 
   0 -13   6      954.75      968.66     26.13 o 
   1 -13   6     1027.63     1000.01     26.10 o 
   2 -13   6      666.83      738.02     30.80 o 
   3 -13   6      523.36      533.55     26.24 o 
   4 -13   6      923.97      894.58     34.22 o 
   5 -13   6      295.18      313.97     21.96 o 
   6 -13   6       94.94      101.24     15.40 o 
  -3 -12   6      913.52      916.25     27.11 o 
  -2 -12   6      286.07      290.60     15.63 o 
  -1 -12   6      179.53      164.46     16.97 o 
   0 -12   6       37.78       38.87      7.06 o 
   1 -12   6       11.88       17.30      6.04 o 
   2 -12   6        9.05       17.11      8.27 o 
   3 -12   6      244.90      230.99     17.40 o 
   4 -12   6     1096.34     1073.10     35.93 o 
   5 -12   6      898.37      919.96     33.94 o 
   6 -12   6      552.72      543.82     27.38 o 
   7 -12   6      444.23      474.52     27.09 o 
  -4 -11   6        6.00        7.06      7.11 o 
  -3 -11   6       62.06       66.79     15.54 o 
  -2 -11   6      194.10      189.73     12.46 o 
  -1 -11   6      364.60      369.17     15.32 o 
   0 -11   6      857.27      850.88     22.48 o 
   1 -11   6     2622.05     2565.85     44.66 o 
   2 -11   6     3883.31     3768.81     83.55 o 
   3 -11   6     1349.29     1318.06     38.21 o 
   4 -11   6     2101.22     2125.66     53.61 o 
   5 -11   6      978.58      952.47     32.79 o 
   6 -11   6      218.36      217.59     17.97 o 
   7 -11   6      309.39      326.52     22.53 o 
   8 -11   6       61.32       74.14     14.83 o 
  -5 -10   6      537.82      558.36     28.23 o 
  -4 -10   6      677.62      679.77     22.98 o 
  -3 -10   6     1087.63     1083.26     27.63 o 
  -2 -10   6     1053.54     1045.60     25.95 o 
  -1 -10   6     1246.18     1185.79     26.91 o 
   0 -10   6     1233.43     1184.73     45.77 o 
   1 -10   6      134.70      135.85     15.11 o 
   2 -10   6      194.28      192.78     13.12 o 
   3 -10   6       21.77       21.10      6.27 o 
   4 -10   6      125.76      142.01     12.26 o 
   5 -10   6       24.43       21.67      7.98 o 
   6 -10   6      105.81      115.78     13.69 o 
   7 -10   6      459.27      447.43     23.67 o 
   8 -10   6      364.30      396.39     25.67 o 
  -6  -9   6      320.48      326.24     23.67 o 
  -5  -9   6      305.46      284.32     21.67 o 
  -4  -9   6      644.02      587.29     20.42 o 
  -3  -9   6       18.26       18.13      6.24 o 
  -2  -9   6      249.80      205.27     11.47 o 
  -1  -9   6       64.28       82.11      9.27 o 
   0  -9   6     1259.90     1279.11     25.99 o 
   1  -9   6     1795.43     1816.59     32.40 o 
   2  -9   6     2565.47     2469.93     40.38 o 
   3  -9   6     1330.80     1330.32     33.94 o 
   4  -9   6     2921.80     2849.42     62.45 o 
   5  -9   6     1964.64     2001.04     49.05 o 
   6  -9   6      665.97      646.77     25.38 o 
   7  -9   6      509.13      526.71     25.38 o 
   8  -9   6      272.50      272.34     21.96 o 
   9  -9   6      115.61      144.30     18.82 o 
  -7  -8   6      189.97      172.81     19.39 o 
  -6  -8   6      263.63      316.82     23.38 o 
  -5  -8   6     1810.60     1750.66     51.05 o 
  -4  -8   6     1103.58     1174.42     22.22 o 
  -3  -8   6     1912.06     1896.83     28.46 o 
  -2  -8   6     5147.37     5030.20     58.96 o 
  -1  -8   6     5944.85     6035.61     85.08 o 
   0  -8   6     3020.17     2947.44     45.87 o 
   1  -8   6     4973.93     5038.17     70.96 o 
   2  -8   6     2860.16     2860.62     43.88 o 
   3  -8   6     1039.32     1058.27     27.09 o 
   4  -8   6       43.44       56.18      7.41 o 
   5  -8   6       33.97       39.07      7.41 o 
   6  -8   6       46.06       42.78      9.41 o 
   7  -8   6      101.91      108.94     13.69 o 
   8  -8   6      329.81      347.34     23.95 o 
   9  -8   6      241.01      253.52     24.24 o 
  -7  -7   6      876.18      864.92     37.36 o 
  -6  -7   6     1888.72     1905.50     39.42 o 
  -5  -7   6      845.60      855.73     22.98 o 
  -4  -7   6     2681.85     2772.18     46.36 o 
  -3  -7   6     2784.70     2723.14     43.28 o 
  -2  -7   6      227.12      223.02      5.31 o 
  -1  -7   6       41.26       38.93      4.34 o 
   0  -7   6       92.23       88.39      6.03 o 
   1  -7   6      440.09      453.12     11.34 o 
   2  -7   6     1290.79     1262.61     22.13 o 
   3  -7   6     1574.11     1506.27     33.36 o 
   4  -7   6     1650.00     1633.17     37.93 o 
   5  -7   6     2028.99     1989.06     47.05 o 
   6  -7   6     2022.85     2041.54     51.05 o 
   7  -7   6      706.96      712.07     28.23 o 
   8  -7   6     1012.73     1046.86     39.07 o 
   9  -7   6      554.68      564.35     31.94 o 
  -8  -6   6       55.79       46.77     15.40 o 
  -7  -6   6       61.74       62.45     13.97 o 
  -6  -6   6       53.93       64.73     11.98 o 
  -5  -6   6      120.64      101.40      9.42 o 
  -4  -6   6     1291.19     1264.08     20.43 o 
  -3  -6   6      994.07      974.73     16.20 o 
  -2  -6   6      985.46      977.42     10.81 o 
  -1  -6   6     4988.99     5192.02     50.61 o 
   0  -6   6     3397.89     3397.61     34.23 o 
   1  -6   6     2022.48     1996.00     30.06 o 
   2  -6   6     3384.40     3339.72     47.10 o 
   3  -6   6     2681.20     2594.20     51.62 o 
   4  -6   6      973.03      969.86     25.10 o 
   5  -6   6      545.56      555.51     19.96 o 
   6  -6   6      337.02      339.07     18.25 o 
   7  -6   6       42.27       46.48     10.55 o 
   8  -6   6      278.80      256.65     20.82 o 
   9  -6   6       55.88       59.03     14.83 o 
  -8  -5   6      727.62      714.92     36.79 o 
  -7  -5   6      759.40      787.93     34.79 o 
  -6  -5   6     1238.20     1313.76     25.32 o 
  -5  -5   6     3028.53     3098.81     47.46 o 
  -4  -5   6     1755.08     1844.21     25.99 o 
  -3  -5   6      812.49      792.27     12.09 o 
  -2  -5   6     4086.74     4192.00     33.76 o 
  -1  -5   6      539.66      492.90      8.17 o 
   0  -5   6      863.74      869.39     10.86 o 
   1  -5   6      962.18     1052.09     39.92 o 
   2  -5   6        0.67        3.11      3.71 o 
   3  -5   6        8.50       15.97      3.42 o 
   4  -5   6      418.54      426.04     15.11 o 
   5  -5   6     1406.95     1486.59     37.93 o 
   6  -5   6     1670.94     1669.96     44.77 o 
   7  -5   6     1386.72     1351.71     41.63 o 
   8  -5   6      855.94      921.10     35.93 o 
   9  -5   6      578.44      675.28     33.94 o 
  -9  -4   6      478.26      485.93     33.36 o 
  -8  -4   6      296.69      307.41     25.38 o 
  -7  -4   6      624.00      615.11     29.94 o 
  -6  -4   6       62.26       69.54     10.69 o 
  -5  -4   6       25.24       22.23      5.99 o 
  -4  -4   6       33.59       39.69      4.58 o 
  -3  -4   6     1558.62     1617.18     19.38 o 
  -2  -4   6     5398.82     5573.31     47.13 o 
  -1  -4   6     1149.06     1110.47     13.35 o 
   0  -4   6     8938.86     8836.43     79.45 o 
   1  -4   6     4236.67     4258.38    134.46 o 
   2  -4   6    12626.70    11935.19    151.84 o 
   3  -4   6     8947.53     9033.47    117.66 o 
   4  -4   6     2045.38     2014.73     44.77 o 
   5  -4   6     2639.62     2605.32     58.46 o 
   6  -4   6     1094.85     1100.47     34.22 o 
   7  -4   6      237.73      255.80     18.82 o 
   8  -4   6      291.01      313.40     24.24 o 
   9  -4   6        4.66       11.69     11.69 o 
  -9  -3   6       44.42       43.06     14.83 o 
  -8  -3   6      270.87      238.69     23.10 o 
  -7  -3   6      631.26      638.50     30.23 o 
  -6  -3   6     2851.46     2839.37     44.50 o 
  -5  -3   6     2842.92     2865.83     43.97 o 
  -4  -3   6     5651.44     5810.66     65.68 o 
  -3  -3   6     7104.36     7135.23     67.27 o 
  -2  -3   6    12456.70    12590.84    101.18 o 
  -1  -3   6    14899.06    15108.42    153.96 o 
   0  -3   6     9472.78     9365.75    130.02 o 
   1  -3   6     5534.19     5582.77     98.81 o 
   2  -3   6      835.57      793.34     23.38 o 
   3  -3   6      318.82      309.03      9.17 o 
   4  -3   6       34.86       28.80      5.70 o 
   5  -3   6      291.43      274.62     15.97 o 
   6  -3   6      579.45      592.30     24.52 o 
   7  -3   6      742.29      702.38     29.66 o 
   8  -3   6      958.03      966.44     38.50 o 
   9  -3   6      632.25      623.10     34.79 o 
  -9  -2   6      362.04      343.06     27.95 o 
  -8  -2   6      978.90      968.72     39.07 o 
  -7  -2   6      720.83      738.26     18.20 o 
  -6  -2   6     1419.24     1458.80     27.27 o 
  -5  -2   6      365.80      383.18     15.11 o 
  -4  -2   6      466.73      498.06     10.49 o 
  -3  -2   6     1744.23     1945.93     21.70 o 
  -2  -2   6        0.68        2.29      1.43 o 
  -1  -2   6     3550.94     3802.76     32.35 o 
   0  -2   6      161.59      144.29      5.52 o 
   1  -2   6     5476.57     5772.25     53.14 o 
   2  -2   6     1851.47     1793.10     27.26 o 
   3  -2   6     4809.98     4864.89     54.55 o 
   4  -2   6     2112.07     2155.00     33.47 o 
   5  -2   6     3149.98     3065.65     48.80 o 
   6  -2   6     1004.51     1024.33     34.51 o 
   7  -2   6      516.15      552.66     27.38 o 
   8  -2   6      224.88      245.82     22.53 o 
   9  -2   6      197.47      185.65     21.67 o 
 -10  -1   6       67.10       59.03     17.68 o 
  -9  -1   6        2.02       -8.84     11.41 o 
  -8  -1   6       50.39       43.35     13.12 o 
  -7  -1   6        1.57        0.65      4.44 o 
  -6  -1   6      546.66      571.10     15.76 o 
  -5  -1   6     1634.53     1596.96     42.49 o 
  -4  -1   6      937.58      980.20     20.26 o 
  -3  -1   6     3404.60     3508.45     50.92 o 
  -2  -1   6    10607.43    10546.07     95.21 o 
  -1  -1   6     4828.40     4734.22     39.63 o 
   0  -1   6     8873.25     8582.34     83.20 o 
   1  -1   6    11256.83    10868.12     96.42 o 
   2  -1   6     5789.76     5902.45     78.23 o 
   3  -1   6      999.40      963.26     15.74 o 
   4  -1   6      147.13      150.83      5.94 o 
   5  -1   6      571.68      585.17     24.24 o 
   6  -1   6      454.28      448.57     23.67 o 
   7  -1   6      152.10      142.30     16.83 o 
   8  -1   6      212.81      209.89     22.53 o 
   9  -1   6      397.54      443.73     31.37 o 
 -10   0   6      375.16      369.87     31.37 o 
  -9   0   6      489.83      494.20     29.66 o 
  -8   0   6      683.20      698.67     32.79 o 
  -7   0   6     1552.75     1469.48     45.34 o 
  -6   0   6     2422.87     2410.83     60.46 o 
  -5   0   6     1494.07     1479.75     40.49 o 
  -4   0   6     3328.85     3538.91     53.83 o 
  -3   0   6     5429.36     5348.33     74.41 o 
  -2   0   6       65.63       92.31      7.04 o 
  -1   0   6     1769.34     1940.88     23.61 o 
   0   0   6     1918.89     2086.79     19.30 o 
   1   0   6       25.56       28.31      2.27 o 
   2   0   6     2214.77     2271.27     24.53 o 
   3   0   6       80.57       71.07      6.33 o 
   4   0   6      151.85      152.72      6.06 o 
   5   0   6     2698.67     2693.15     66.16 o 
   6   0   6     1144.03     1068.53     37.93 o 
   7   0   6     1538.62     1546.48     50.76 o 
   8   0   6      978.46      955.04     41.35 o 
   9   0   6      708.61      722.91     39.64 o 
 -10   1   6      430.74      418.92     31.65 o 
  -9   1   6      143.97      139.16     19.11 o 
  -8   1   6      337.82      319.96     22.81 o 
  -7   1   6      129.81      111.50     14.54 o 
  -6   1   6       98.01      108.08     12.83 o 
  -5   1   6      968.47      932.22     30.51 o 
  -4   1   6     5891.64     6251.79    124.05 o 
  -3   1   6     2548.19     2625.93     40.63 o 
  -2   1   6     9836.09     9982.54    105.14 o 
  -1   1   6    14985.27    15477.23    159.44 o 
   0   1   6     9064.72     9738.85     87.27 o 
   1   1   6     8427.66     8181.06     87.16 o 
   2   1   6    13091.03    12999.99    136.92 o 
   3   1   6     4197.04     4243.54     43.52 o 
   4   1   6      577.81      589.72     23.95 o 
   5   1   6      966.14      875.47     32.79 o 
   6   1   6      326.79      301.71     21.96 o 
   7   1   6        0.94       -2.57      8.84 o 
   8   1   6        5.11        9.13     11.98 o 
 -10   2   6      112.34      122.05     20.82 o 
  -9   2   6      381.33      388.40     27.95 o 
  -8   2   6      440.06      429.47     25.67 o 
  -7   2   6     2937.05     2808.36     71.01 o 
  -6   2   6     3798.94     3789.63     86.41 o 
  -5   2   6     2458.45     2431.36     58.75 o 
  -4   2   6      428.75      427.19     18.82 o 
  -3   2   6     8807.28     9239.76    124.52 o 
  -2   2   6     2947.03     3141.14     47.52 o 
  -1   2   6     5385.68     5731.26     73.35 o 
   0   2   6     1575.28     1571.04     34.94 o 
   1   2   6     2432.40     2638.62     32.21 o 
   2   2   6      460.75      464.95     26.24 o 
   3   2   6      181.06      189.26      6.89 o 
   4   2   6       36.29       49.09      4.85 o 
   5   2   6     1398.53     1406.24     29.52 o 
   6   2   6     3091.46     3015.11     79.28 o 
   7   2   6      842.06      795.91     38.21 o 
   8   2   6      638.35      569.49     35.36 o 
 -10   3   6      484.68      510.17     33.94 o 
  -9   3   6      638.00      631.08     32.79 o 
  -8   3   6      758.95      716.63     32.51 o 
  -7   3   6      350.38      328.80     21.67 o 
  -6   3   6      587.84      622.53     27.09 o 
  -5   3   6      225.95      197.62     14.54 o 
  -4   3   6      142.06      141.16     11.98 o 
  -3   3   6        2.78        5.70      5.13 o 
  -2   3   6     4604.40     4603.97     51.87 o 
  -1   3   6     2108.37     2082.28     25.61 o 
   0   3   6     5056.84     5090.05     61.78 o 
   1   3   6     4312.07     4181.99     57.39 o 
   2   3   6     1265.58     1254.47     36.50 o 
   3   3   6     2933.60     2920.43     38.11 o 
   4   3   6     3979.04     3828.87     47.61 o 
   5   3   6      849.14      816.16     34.22 o 
   6   3   6      610.96      550.09     30.80 o 
   7   3   6      149.89      169.11     22.53 o 
   8   3   6       79.22       76.71     19.11 o 
 -10   4   6       18.43       18.54     14.83 o 
  -9   4   6       22.39       21.67     12.26 o 
  -8   4   6       32.45       17.97     11.69 o 
  -7   4   6      300.56      300.00     21.10 o 
  -6   4   6      432.46      410.93     22.24 o 
  -5   4   6      570.68      577.47     24.81 o 
  -4   4   6     2683.90     2776.14     65.59 o 
  -3   4   6     4204.14     4181.74     89.54 o 
  -2   4   6     1690.95     1562.02     24.10 o 
  -1   4   6     2023.54     2021.00     50.19 o 
   0   4   6     4238.22     4180.89     89.83 o 
   1   4   6     3149.62     3137.91     44.67 o 
   2   4   6     1824.94     1911.78     51.05 o 
   3   4   6       42.83       43.96      7.26 o 
   4   4   6        0.99        9.35      3.30 o 
   5   4   6       89.21       86.41     15.97 o 
   6   4   6      204.36      245.82     23.67 o 
   7   4   6      313.99      290.59     26.24 o 
 -10   5   6      562.52      570.91     34.22 o 
  -9   5   6      597.22      653.61     35.36 o 
  -8   5   6      883.36      882.03     37.93 o 
  -7   5   6     1472.75     1459.22     47.62 o 
  -6   5   6      764.90      712.93     29.94 o 
  -5   5   6      533.68      536.12     25.38 o 
  -4   5   6        4.21       11.69      7.98 o 
  -3   5   6       23.42       30.80      8.27 o 
  -2   5   6      387.62      390.40     19.11 o 
  -1   5   6      665.90      727.76     27.09 o 
   0   5   6      133.96      120.34     12.26 o 
   1   5   6     1163.27      959.27    141.87 o 
   2   5   6     3527.49     3436.59     81.56 o 
   3   5   6     2350.14     2329.94     45.36 o 
   4   5   6     1681.90     1609.79     25.60 o 
   5   5   6     1439.55     1434.99     35.59 o 
   6   5   6      759.28      752.28     37.64 o 
   7   5   6      568.80      582.03     37.36 o 
 -10   6   6       20.38       26.81     15.11 o 
  -9   6   6      116.15      101.81     18.54 o 
  -8   6   6        7.06        2.28     11.12 o 
  -7   6   6      166.43      165.68     18.82 o 
  -6   6   6      653.45      691.25     31.08 o 
  -5   6   6      960.27      940.21     35.08 o 
  -4   6   6     1881.55     1871.57     52.19 o 
  -3   6   6     4390.80     4367.96     96.96 o 
  -2   6   6     6121.39     5910.16    124.33 o 
  -1   6   6     3314.35     3286.02     77.85 o 
   0   6   6     8967.47     8803.21    177.09 o 
   1   6   6     5355.04     5162.73    113.78 o 
   2   6   6      232.89      231.71     13.71 o 
   3   6   6      454.98      494.08     19.35 o 
   4   6   6      609.22      565.33     21.57 o 
   5   6   6        0.91       -1.96      6.95 o 
   6   6   6       17.88       17.68     12.26 o 
  -9   7   6      400.98      413.21     30.80 o 
  -8   7   6      600.25      692.96     35.36 o 
  -7   7   6     1048.97     1080.80     41.06 o 
  -6   7   6     1126.26     1213.97     43.06 o 
  -5   7   6     1380.57     1427.85     45.63 o 
  -4   7   6     2061.41     2119.39     58.17 o 
  -3   7   6     1587.04     1511.69     45.63 o 
  -2   7   6     1744.44     1786.02     51.62 o 
  -1   7   6      479.27      445.44     23.67 o 
   0   7   6      557.39      577.47     28.23 o 
   1   7   6      416.10      406.37     23.67 o 
   2   7   6      136.07      141.36     13.97 o 
   3   7   6      646.36      626.39     42.35 o 
   4   7   6      331.56      318.17     18.54 o 
   5   7   6     1013.31     1091.71     33.26 o 
   6   7   6     1181.62     1233.36     52.47 o 
  -9   8   6       75.23       79.56     18.25 o 
  -8   8   6      171.87      153.99     21.10 o 
  -7   8   6      182.21      151.71     19.96 o 
  -6   8   6       24.00       34.51     12.55 o 
  -5   8   6        1.09        5.99      9.70 o 
  -4   8   6      119.89      104.94     14.54 o 
  -3   8   6      913.19      937.93     36.50 o 
  -2   8   6     1163.17     1123.29     40.21 o 
  -1   8   6     1141.97     1138.97     40.78 o 
   0   8   6       56.58       53.04     11.69 o 
   1   8   6     1415.86     1303.51     46.20 o 
   2   8   6     1242.43     1235.63     51.90 o 
   3   8   6     1161.53     1193.30     44.63 o 
   4   8   6      965.56      944.37     30.34 o 
   5   8   6      495.16      491.36     23.86 o 
  -8   9   6      470.70      478.52     32.51 o 
  -7   9   6      547.64      598.57     33.94 o 
  -6   9   6      809.98      781.94     35.93 o 
  -5   9   6     1193.75     1245.91     45.63 o 
  -4   9   6      804.46      779.09     35.08 o 
  -3   9   6      843.24      843.25     35.65 o 
  -2   9   6      363.09      341.06     23.95 o 
  -1   9   6      112.22      128.90     16.54 o 
   0   9   6      877.29      909.69     38.50 o 
   1   9   6       92.82      102.92     11.69 o 
   2   9   6        7.68        8.78      7.05 o 
   3   9   6      130.60      132.50     14.30 o 
   4   9   6      519.92      552.66     24.65 o 
  -8  10   6      246.70      226.14     25.38 o 
  -7  10   6      184.76      210.74     23.67 o 
  -6  10   6       95.78       88.12     17.68 o 
  -5  10   6       68.19       89.83     16.54 o 
  -4  10   6       19.48       13.97     11.41 o 
  -3  10   6      114.66      130.04     17.97 o 
  -2  10   6       32.69       34.79     11.98 o 
  -1  10   6      875.22      843.53     37.93 o 
   0  10   6     1414.22     1474.62     53.04 o 
   1  10   6     1272.24     1269.50     34.26 o 
   2  10   6     1272.47     1372.45     63.02 o 
   3  10   6     1267.07     1278.48     78.71 o 
  -7  11   6      131.36      114.35     19.68 o 
  -6  11   6      488.22      527.28     33.94 o 
  -5  11   6      574.15      563.78     33.94 o 
  -4  11   6      903.48      861.79     40.78 o 
  -3  11   6     1010.86      997.53     43.35 o 
  -2  11   6     1527.11     1569.01     55.61 o 
  -1  11   6     1041.80     1073.95     45.34 o 
   0  11   6      582.99      606.67     24.27 o 
   1  11   6      381.68      390.43     20.76 o 
   2  11   6       35.46       54.18     15.97 o 
  -5  12   6      360.76      396.10     31.08 o 
  -4  12   6      100.20      104.66     18.54 o 
  -3  12   6       78.21       73.29     16.83 o 
  -2  12   6       17.53       19.96     12.26 o 
  -1  12   6       33.49       30.50      9.27 o 
   0  12   6       97.03       86.67     15.11 o 
   0 -14   7      577.57      588.73     29.94 o 
   1 -14   7      574.68      573.19     29.09 o 
   2 -14   7      422.65      411.50     24.24 o 
   3 -14   7      616.67      598.57     28.80 o 
   4 -14   7      327.45      343.06     23.10 o 
  -2 -13   7      281.07      297.74     16.88 o 
  -1 -13   7      207.97      199.21     13.90 o 
   0 -13   7      147.26      153.68     12.50 o 
   1 -13   7       11.99        6.29      5.84 o 
   2 -13   7       26.43       25.10      9.13 o 
   3 -13   7      191.36      195.06     17.11 o 
   4 -13   7       78.26       96.10     13.12 o 
   5 -13   7      431.07      430.89     23.95 o 
   6 -13   7      525.80      541.54     28.52 o 
  -3 -12   7      156.15      141.43     12.86 o 
  -2 -12   7      464.49      472.54     19.25 o 
  -1 -12   7      719.05      726.82     22.26 o 
   0 -12   7      390.90      412.81     24.67 o 
   1 -12   7     2445.84     2427.66     44.45 o 
   2 -12   7     2319.24     2243.15     57.60 o 
   3 -12   7     1175.75     1089.07     35.36 o 
   4 -12   7     1302.90     1322.05     39.92 o 
   5 -12   7      687.16      692.96     28.80 o 
   6 -12   7      360.39      417.49     24.24 o 
   7 -12   7       48.70       66.44     13.69 o 
  -4 -11   7      634.80      616.77     24.67 o 
  -3 -11   7     1413.20     1447.86     34.08 o 
  -2 -11   7     1366.84     1345.74     31.65 o 
  -1 -11   7     1625.03     1601.55     33.87 o 
   0 -11   7     2460.48     2405.20     43.45 o 
   1 -11   7      426.65      424.27     15.46 o 
   2 -11   7      221.17      230.99     15.40 o 
   3 -11   7       55.84       65.02      9.41 o 
   4 -11   7      128.62      135.17     13.12 o 
   5 -11   7       56.59       65.59     10.55 o 
   6 -11   7      187.85      185.08     16.54 o 
   7 -11   7      187.08      196.20     18.82 o 
  -5 -10   7      210.52      199.62     20.53 o 
  -4 -10   7      522.46      525.89     20.41 o 
  -3 -10   7       16.05       18.34      6.65 o 
  -2 -10   7      207.13      181.79     17.82 o 
  -1 -10   7       57.36       60.45      7.56 o 
   0 -10   7      729.69      714.28     26.52 o 
   1 -10   7     1121.03     1110.01     24.24 o 
   2 -10   7       18.86       27.66      6.56 o 
   3 -10   7      539.65      589.45     20.82 o 
   4 -10   7     1203.34     1203.70     33.36 o 
   5 -10   7     1112.71     1147.81     33.94 o 
   6 -10   7      295.72      297.72     18.82 o 
   7 -10   7      525.13      625.95     27.95 o 
   8 -10   7      305.59      323.10     23.38 o 
  -6  -9   7      201.15      192.78     19.96 o 
  -5  -9   7      475.91      474.24     26.81 o 
  -4  -9   7     1592.75     1488.81     33.99 o 
  -3  -9   7     2037.25     1917.58     38.16 o 
  -2  -9   7     3357.10     3297.66     54.23 o 
  -1  -9   7     1107.98     1105.58     24.69 o 
   0  -9   7      422.50      408.79     13.68 o 
   1  -9   7     2741.82     2724.47     66.73 o 
   2  -9   7      450.69      463.29     14.69 o 
   3  -9   7      174.05      160.27     10.27 o 
   4  -9   7      738.39      826.99     24.81 o 
   5  -9   7        3.11       -2.28      5.70 o 
   6  -9   7      155.57      134.60     13.40 o 
   7  -9   7      134.94      133.74     14.83 o 
   8  -9   7      237.54      265.78     21.67 o 
  -7  -8   7     1066.07     1099.62     43.35 o 
  -6  -8   7      819.28      814.73     35.65 o 
  -5  -8   7     1233.22     1287.26     43.35 o 
  -4  -8   7     2444.63     2364.63     61.31 o 
  -3  -8   7      888.84      854.71     22.37 o 
  -2  -8   7        6.52        3.90      4.51 o 
  -1  -8   7      534.65      541.74     12.35 o 
   0  -8   7      124.71      126.10     12.83 o 
   1  -8   7     1636.55     1655.46     28.81 o 
   2  -8   7     1266.06     1238.10     22.95 o 
   3  -8   7     1280.61     1305.80     30.51 o 
   4  -8   7     2992.86     2947.52     61.88 o 
   5  -8   7     1668.76     1655.42     41.35 o 
   6  -8   7     1448.05     1509.41     41.35 o 
   7  -8   7     1333.59     1387.35     42.21 o 
   8  -8   7     1027.69     1085.07     39.64 o 
   9  -8   7      358.00      404.94     27.38 o 
  -7  -7   7       66.92       67.59     13.97 o 
  -6  -7   7        9.27        7.13      9.98 o 
  -5  -7   7      269.95      249.83     13.03 o 
  -4  -7   7      551.41      557.78     16.84 o 
  -3  -7   7     1792.34     1743.60     27.55 o 
  -2  -7   7     1422.07     1475.34     16.43 o 
  -1  -7   7     4538.06     4647.88     46.97 o 
   0  -7   7     4111.82     4143.76     65.19 o 
   1  -7   7     3517.68     3386.51     48.84 o 
   2  -7   7     8152.95     8085.68    106.40 o 
   3  -7   7     2957.02     2960.93     58.46 o 
   4  -7   7     1627.36     1619.20     37.07 o 
   5  -7   7      323.24      359.89     16.25 o 
   6  -7   7      284.59      302.28     17.40 o 
   7  -7   7        0.18        0.29      7.70 o 
   8  -7   7       26.26       38.78     11.69 o 
   9  -7   7      107.37       97.24     17.11 o 
  -7  -6   7     1129.51     1122.15     42.78 o 
  -6  -6   7     1142.77     1093.97     27.50 o 
  -5  -6   7     2139.53     2162.83     30.95 o 
  -4  -6   7      841.77      855.16     23.07 o 
  -3  -6   7     1190.63     1180.47     16.29 o 
  -2  -6   7     1351.29     1343.08     14.85 o 
  -1  -6   7     2393.49     2443.60     26.66 o 
   0  -6   7     1051.31     1127.77     18.69 o 
   1  -6   7      919.37      946.27     11.57 o 
   2  -6   7      356.37      395.72      8.71 o 
   3  -6   7      310.90      332.51     10.84 o 
   4  -6   7      126.49      116.06      8.27 o 
   5  -6   7     1374.69     1380.23     35.93 o 
   6  -6   7     1171.38     1182.32     35.36 o 
   7  -6   7      491.28      493.35     23.67 o 
   8  -6   7     1086.44     1126.14     40.49 o 
   9  -6   7      680.95      716.92     35.08 o 
  -8  -5   7      358.55      359.89     27.09 o 
  -7  -5   7      256.26      282.03     22.24 o 
  -6  -5   7       14.69       10.91      4.40 o 
  -5  -5   7       78.06       94.01     12.55 o 
  -4  -5   7      197.66      205.89      7.74 o 
  -3  -5   7       66.88       77.17      4.82 o 
  -2  -5   7     1442.62     1462.47     15.56 o 
  -1  -5   7     2527.77     2545.97     26.83 o 
   0  -5   7     4720.43     4850.67     45.97 o 
   1  -5   7     3013.23     2989.54     45.37 o 
   2  -5   7     2788.63     2722.56     38.56 o 
   3  -5   7     1231.16     1228.06     21.44 o 
   4  -5   7     1854.95     1908.36     42.49 o 
   5  -5   7      765.31      769.10     24.52 o 
   6  -5   7      766.47      809.31     28.23 o 
   7  -5   7       25.75       25.10      9.41 o 
   8  -5   7       45.16       57.03     13.40 o 
   9  -5   7       77.92       96.10     17.11 o 
  -9  -4   7       86.18       83.55     18.25 o 
  -8  -4   7      429.18      445.44     28.52 o 
  -7  -4   7      285.15      289.45     21.67 o 
  -6  -4   7      512.18      498.19     14.79 o 
  -5  -4   7     2181.85     2214.20     36.62 o 
  -4  -4   7     4688.32     4673.52     54.44 o 
  -3  -4   7     4352.05     4442.23     39.60 o 
  -2  -4   7     9224.76     9395.86     81.92 o 
  -1  -4   7     6593.72     6874.93     73.81 o 
   0  -4   7     4563.03     4392.75     41.35 o 
   1  -4   7     2877.40     3010.81     61.74 o 
   2  -4   7     3290.47     3331.65     70.15 o 
   3  -4   7       43.52       46.29      4.17 o 
   4  -4   7      314.19      318.25     13.40 o 
   5  -4   7      712.89      721.20     24.24 o 
   6  -4   7       84.53       88.69     11.41 o 
   7  -4   7     1309.76     1371.10     43.35 o 
   8  -4   7      802.82      868.34     36.22 o 
   9  -4   7      617.31      646.77     34.51 o 
  -9  -3   7      542.27      572.34     34.22 o 
  -8  -3   7      640.37      633.65     32.79 o 
  -7  -3   7     1077.40     1084.16     42.63 o 
  -6  -3   7     1960.86     1936.53     33.96 o 
  -5  -3   7     1897.64     1987.27     47.34 o 
  -4  -3   7      275.63      294.43      8.56 o 
  -3  -3   7        4.20        9.39      4.82 o 
  -2  -3   7      144.44      157.74      3.77 o 
  -1  -3   7     3453.35     3674.80     41.79 o 
   0  -3   7     2575.21     2615.94     56.21 o 
   1  -3   7      975.05      942.39     13.21 o 
   2  -3   7     7337.16     7547.02     98.49 o 
   3  -3   7     3041.38     3103.17     40.92 o 
   4  -3   7     2469.75     2450.48     31.61 o 
   5  -3   7     3093.33     3008.09     71.72 o 
   6  -3   7     2133.48     2140.49     55.04 o 
   7  -3   7     1501.66     1508.55     46.48 o 
   8  -3   7      650.63      672.15     32.79 o 
   9  -3   7      226.13      282.60     25.95 o 
  -9  -2   7       52.29       37.64     14.26 o 
  -8  -2   7       28.27       25.95     11.69 o 
  -7  -2   7       12.94       18.48      7.27 o 
  -6  -2   7      479.63      492.37     14.66 o 
  -5  -2   7      686.54      646.69     16.12 o 
  -4  -2   7     3609.82     3676.91     44.30 o 
  -3  -2   7     7150.63     7349.34     61.94 o 
  -2  -2   7     2407.03     2374.83     22.22 o 
  -1  -2   7     8219.87     8046.24     73.06 o 
   0  -2   7    12247.67    12175.84    209.33 o 
   1  -2   7     4570.98     4462.00     49.21 o 
   2  -2   7     3339.24     3316.32     58.89 o 
   3  -2   7     1247.60     1216.67     17.94 o 
   4  -2   7      989.22      970.24     17.23 o 
   5  -2   7       69.37       81.59      7.56 o 
   6  -2   7      211.16      233.27     17.68 o 
   7  -2   7       61.43       79.28     13.69 o 
   8  -2   7      272.94      289.73     24.24 o 
   9  -2   7      349.96      378.99     28.80 o 
 -10  -1   7      246.35      249.81     27.95 o 
  -9  -1   7      449.82      425.47     29.37 o 
  -8  -1   7     1093.32     1090.42     40.21 o 
  -7  -1   7     1576.04     1566.42     30.67 o 
  -6  -1   7     1756.98     1777.99     32.40 o 
  -5  -1   7      238.40      257.22     15.97 o 
  -4  -1   7      381.74      406.90     12.50 o 
  -3  -1   7      635.72      605.28     11.39 o 
  -2  -1   7     1582.88     1646.54     20.08 o 
  -1  -1   7      236.15      249.56      4.81 o 
   0  -1   7      444.58      489.04      6.68 o 
   1  -1   7      186.35      202.37      5.00 o 
   2  -1   7     2108.77     2075.31     32.16 o 
   3  -1   7      498.94      440.87      9.79 o 
   4  -1   7     1788.08     1823.11     25.71 o 
   5  -1   7     1323.58     1279.56     38.78 o 
   6  -1   7     2232.65     2155.89     58.46 o 
   7  -1   7     1335.50     1309.22     45.06 o 
   8  -1   7      577.98      580.61     32.22 o 
   9  -1   7      425.92      474.52     32.51 o 
 -10   0   7      385.96      405.80     31.65 o 
  -9   0   7      195.64      201.90     23.10 o 
  -8   0   7      179.04      206.46     21.39 o 
  -7   0   7      224.18      208.74     17.97 o 
  -6   0   7       13.45        9.13      7.70 o 
  -5   0   7      881.48      910.83     30.23 o 
  -4   0   7       14.92       24.52      6.84 o 
  -3   0   7     2907.81     2956.14     44.86 o 
  -2   0   7     8330.72     8254.89     88.05 o 
  -1   0   7     9309.47     9235.87     97.30 o 
   0   0   7     3302.35     3368.93     29.72 o 
   1   0   7     2684.87     2601.32     27.06 o 
   2   0   7     3034.54     3043.69     36.48 o 
   3   0   7     3513.96     3615.83     43.95 o 
   4   0   7     1181.19     1131.92     22.54 o 
   5   0   7     2924.31     2764.90     44.28 o 
   6   0   7       56.52       53.04     11.98 o 
   7   0   7       84.33       67.30     14.54 o 
   8   0   7        5.57        2.85     10.84 o 
 -10   1   7       76.96       84.13     19.11 o 
  -9   1   7      375.96      363.31     27.66 o 
  -8   1   7      437.53      413.50     25.38 o 
  -7   1   7      862.61      834.41     33.08 o 
  -6   1   7     2750.60     2702.28     67.02 o 
  -5   1   7     2165.03     2093.15     52.76 o 
  -4   1   7     7889.96     7947.42    154.85 o 
  -3   1   7     3335.68     3274.55     53.61 o 
  -2   1   7     1163.91     1181.60     17.14 o 
  -1   1   7      452.47      459.27      8.85 o 
   0   1   7     2020.41     1999.74     21.25 o 
   1   1   7      830.23      932.61     12.78 o 
   2   1   7      306.61      311.43      8.36 o 
   3   1   7      412.87      429.62     10.28 o 
   4   1   7      889.28      914.50     21.25 o 
   5   1   7     2329.61     2288.43     38.09 o 
   6   1   7     1269.80     1268.72     43.92 o 
   7   1   7      510.52      538.12     31.08 o 
   8   1   7      863.71      811.60     40.78 o 
 -10   2   7      474.43      517.01     34.22 o 
  -9   2   7      769.30      757.98     37.36 o 
  -8   2   7      653.12      607.70     31.37 o 
  -7   2   7      867.59      880.89     35.36 o 
  -6   2   7      425.20      449.14     23.67 o 
  -5   2   7       16.22       27.66      8.56 o 
  -4   2   7      296.68      305.70     16.83 o 
  -3   2   7      118.18      139.45     11.69 o 
  -2   2   7     4193.83     4281.35     49.02 o 
  -1   2   7     2950.96     3099.66     36.58 o 
   0   2   7     2614.29     2641.06     32.20 o 
   1   2   7    13525.76    13731.98    144.20 o 
   2   2   7    10937.34    10974.30    115.18 o 
   3   2   7     4169.26     3947.72     53.60 o 
   4   2   7     4096.51     3959.77     58.92 o 
   5   2   7     1741.97     1639.08     29.33 o 
   6   2   7      631.60      618.25     32.22 o 
   7   2   7      292.15      297.72     25.95 o 
   8   2   7       83.59       78.14     18.25 o 
 -10   3   7       15.49       24.81     14.83 o 
  -9   3   7       17.91       33.08     12.83 o 
  -8   3   7       59.42       54.47     13.40 o 
  -7   3   7      579.60      560.65     27.66 o 
  -6   3   7     1093.79     1124.14     37.64 o 
  -5   3   7      468.82      458.27     22.24 o 
  -4   3   7     1688.79     1695.91     45.34 o 
  -3   3   7     4516.54     4475.47     94.11 o 
  -2   3   7     4469.22     4244.64    126.47 o 
  -1   3   7     3485.96     3549.35     48.71 o 
   0   3   7     3673.65     3680.69     50.62 o 
   1   3   7     1512.84     1461.35     24.16 o 
   2   3   7      970.38      973.32     38.36 o 
   3   3   7       34.28       41.30      4.56 o 
   4   3   7       18.78       23.86      4.03 o 
   5   3   7        2.83        3.42      9.98 o 
   6   3   7      461.17      437.17     27.66 o 
   7   3   7      152.57      109.79     18.82 o 
   8   3   7      292.71      302.57     30.51 o 
 -10   4   7      446.15      422.34     30.51 o 
  -9   4   7      582.23      647.91     33.94 o 
  -8   4   7      295.94      294.87     22.81 o 
  -7   4   7     1300.85     1233.65     42.49 o 
  -6   4   7     1558.78     1501.42     46.48 o 
  -5   4   7      325.94      285.74     18.25 o 
  -4   4   7      381.43      369.01     19.39 o 
  -3   4   7      343.07      365.59     18.25 o 
  -2   4   7        3.65       17.68      6.56 o 
  -1   4   7      808.11      826.71     28.52 o 
   0   4   7     1670.37     1759.79     47.05 o 
   1   4   7      435.66      415.70      9.78 o 
   2   4   7     2557.09     2545.36     56.46 o 
   3   4   7      893.78      876.29     17.52 o 
   4   4   7      609.23      622.94     14.35 o 
   5   4   7     1908.47     1971.67     61.31 o 
   6   4   7     1028.44      985.55     42.49 o 
   7   4   7      694.21      755.99     39.64 o 
 -10   5   7       52.28       65.87     18.25 o 
  -9   5   7       70.44       63.02     15.68 o 
  -8   5   7        4.04       -8.56      9.98 o 
  -7   5   7      133.82      126.05     16.54 o 
  -6   5   7      197.02      186.22     18.82 o 
  -5   5   7      745.77      771.10     31.08 o 
  -4   5   7     2474.46     2496.95     63.31 o 
  -3   5   7     4026.21     4008.07     89.83 o 
  -2   5   7     3313.49     3315.96     77.00 o 
  -1   5   7     1405.40     1410.74     41.63 o 
   0   5   7     4641.78     4701.89    102.95 o 
   1   5   7     1822.22     1823.10     51.33 o 
   2   5   7      319.79      315.40     20.82 o 
   3   5   7     1910.08     1863.39     68.30 o 
   4   5   7      585.41      601.37     15.00 o 
   5   5   7        1.78       17.72     10.12 o 
   6   5   7       11.41       31.65     13.97 o 
   7   5   7       22.58       41.63     16.25 o 
  -9   6   7      298.21      262.07     26.52 o 
  -8   6   7     1060.05     1038.31     42.78 o 
  -7   6   7     1471.83     1398.19     47.62 o 
  -6   6   7     2031.46     2108.84     59.89 o 
  -5   6   7     1255.43     1280.70     43.06 o 
  -4   6   7     2230.22     2257.98     60.46 o 
  -3   6   7     1132.23     1081.90     22.39 o 
  -2   6   7      173.61      164.83     15.40 o 
  -1   6   7      108.39       97.53     13.12 o 
   0   6   7        3.37        9.41      7.41 o 
   1   6   7      141.69      135.46     15.68 o 
   2   6   7      756.94      828.42     34.51 o 
   3   6   7     2779.40     2782.96     53.63 o 
   4   6   7     1141.30     1179.43     65.30 o 
   5   6   7     1441.87     1498.53     38.61 o 
   6   6   7     1273.17     1389.64     55.32 o 
  -9   7   7      231.14      204.18     23.67 o 
  -8   7   7      306.77      314.26     26.52 o 
  -7   7   7       43.24       49.62     13.40 o 
  -6   7   7       12.14       19.68     10.27 o 
  -5   7   7        7.58       17.40      9.41 o 
  -4   7   7       78.26       88.12     14.26 o 
  -3   7   7      796.84      779.37     32.51 o 
  -2   7   7     1947.91     1899.24     55.04 o 
  -1   7   7     1479.38     1464.07     46.20 o 
   0   7   7     2569.44     2473.57     66.73 o 
   1   7   7     2834.03     2772.43     73.86 o 
   2   7   7     1476.99     1463.57     35.50 o 
   3   7   7     1073.12     1142.27     61.60 o 
   4   7   7     1414.99     1426.13     37.10 o 
   5   7   7      429.94      432.85     22.26 o 
  -9   8   7      113.20      127.76     21.67 o 
  -8   8   7      182.60      175.38     21.67 o 
  -7   8   7      388.09      419.77     27.95 o 
  -6   8   7      655.88      669.58     33.08 o 
  -5   8   7     1226.48     1146.10     42.21 o 
  -4   8   7      698.46      669.01     30.80 o 
  -3   8   7     1392.35     1421.58     47.34 o 
  -2   8   7      640.27      656.46     31.08 o 
  -1   8   7      481.23      486.50     26.81 o 
   0   8   7      326.36      286.88     21.10 o 
   1   8   7      105.97      118.35     16.54 o 
   2   8   7       21.52       29.77      7.95 o 
   3   8   7       23.35       31.91      8.76 o 
   4   8   7      397.36      463.63     22.38 o 
  -8   9   7      345.13      334.51     29.37 o 
  -7   9   7      124.06      134.60     19.96 o 
  -6   9   7       33.80       31.37     12.83 o 
  -5   9   7       37.47       28.52     12.55 o 
  -4   9   7       23.17       19.96     11.41 o 
  -3   9   7      244.62      279.47     21.96 o 
  -2   9   7      104.52      116.63     17.11 o 
  -1   9   7      138.05      167.97     19.68 o 
   0   9   7     1249.86     1246.20     47.05 o 
   1   9   7     1115.84     1074.85     31.04 o 
   2   9   7     1401.73     1461.55     37.69 o 
   3   9   7      684.11      657.55     34.36 o 
  -7  10   7      302.15      286.60     27.95 o 
  -6  10   7      483.19      496.48     31.37 o 
  -5  10   7      899.76      955.61     42.78 o 
  -4  10   7     1165.01     1182.32     47.05 o 
  -3  10   7     2207.91     2103.13     65.02 o 
  -2  10   7     1836.07     1936.02     62.17 o 
  -1  10   7     1093.42     1127.85     44.77 o 
   0  10   7      625.52      673.86     36.22 o 
   1  10   7      486.84      504.42     22.78 o 
   2  10   7       25.82       10.35      8.22 o 
  -6  11   7      555.40      622.24     37.07 o 
  -5  11   7      371.58      374.43     30.23 o 
  -4  11   7      211.08      193.92     23.38 o 
  -3  11   7      252.50      264.64     25.95 o 
  -2  11   7        0.03        4.85     11.12 o 
  -1  11   7       28.35       23.38     12.83 o 
   0  11   7      198.08      173.29     15.20 o 
   1  11   7      293.96      310.09     19.64 o 
  -4  12   7      441.00      463.12     33.08 o 
  -3  12   7      367.37      325.09     27.38 o 
  -2  12   7      472.99      484.50     32.79 o 
   1 -14   8       23.59       26.24     10.55 o 
   2 -14   8       23.11       19.68      9.13 o 
   3 -14   8       74.07       65.87     12.26 o 
  -2 -13   8      271.99      283.87     27.80 o 
  -1 -13   8      476.13      513.42     19.95 o 
   0 -13   8      744.62      739.32     27.38 o 
   1 -13   8     1069.80     1047.50     27.37 o 
   2 -13   8     1281.81     1230.51     39.64 o 
   3 -13   8      775.82      820.44     30.80 o 
   4 -13   8      598.91      600.00     26.52 o 
   5 -13   8      459.10      528.42     25.67 o 
  -3 -12   8     1028.75      988.47     28.82 o 
  -2 -12   8     1166.31     1163.67     30.29 o 
  -1 -12   8     1122.49     1103.75     28.43 o 
   0 -12   8     1034.28     1035.92     26.70 o 
   1 -12   8      322.89      334.46     20.82 o 
   2 -12   8      123.61      130.32     13.40 o 
   3 -12   8       16.48       17.40      7.70 o 
   4 -12   8        2.93        2.28      6.56 o 
   5 -12   8      281.20      305.13     19.68 o 
   6 -12   8      343.96      359.31     22.24 o 
  -4 -11   8      271.47      253.08     16.19 o 
  -3 -11   8       28.93       47.50     18.96 o 
  -2 -11   8      116.53       99.03     10.35 o 
  -1 -11   8       27.46       41.09      7.46 o 
   0 -11   8      352.16      358.34     19.68 o 
   1 -11   8     1457.48     1516.58     31.10 o 
   2 -11   8     1169.98     1158.08     33.65 o 
   3 -11   8      542.50      553.80     21.39 o 
   4 -11   8      861.69      895.15     28.80 o 
   5 -11   8     1549.62     1542.49     42.49 o 
   6 -11   8      774.13      828.14     30.80 o 
   7 -11   8      522.80      534.69     26.52 o 
  -5 -10   8      197.17      166.25     19.68 o 
  -4 -10   8      534.98      561.22     29.09 o 
  -3 -10   8     1447.34     1449.41     33.26 o 
  -2 -10   8     1963.35     1955.71     45.34 o 
  -1 -10   8      946.84      930.35     23.46 o 
   0 -10   8      602.70      605.42     17.46 o 
   1 -10   8     1224.72     1211.52     25.45 o 
   2 -10   8      999.48     1000.52     48.62 o 
   3 -10   8      739.49      769.68     23.38 o 
   4 -10   8       97.74      121.77     10.84 o 
   5 -10   8       43.66       43.92      8.56 o 
   6 -10   8       49.14       43.35      9.70 o 
   7 -10   8       92.99       88.97     12.83 o 
   8 -10   8      183.15      200.76     19.96 o 
  -6  -9   8      970.75     1010.93     41.35 o 
  -5  -9   8      500.14      426.33     26.24 o 
  -4  -9   8      477.47      460.84     26.52 o 
  -3  -9   8       77.07       84.57      9.98 o 
  -2  -9   8       23.63       15.56      5.72 o 
  -1  -9   8      134.81      121.63      9.05 o 
   0  -9   8        4.70        2.27      4.04 o 
   1  -9   8      158.81      158.45     10.98 o 
   2  -9   8       49.74       49.33      6.27 o 
   3  -9   8     1822.93     1772.05     39.92 o 
   4  -9   8     1868.53     1900.95     43.92 o 
   5  -9   8     1222.00     1191.73     32.79 o 
   6  -9   8      757.57      817.01     28.23 o 
   7  -9   8      495.88      548.10     25.67 o 
   8  -9   8      787.28      912.83     36.22 o 
  -7  -8   8        0.25       11.41     11.41 o 
  -6  -8   8       85.69       95.25     15.40 o 
  -5  -8   8       64.00       45.63     11.41 o 
  -4  -8   8     1112.64     1046.58     37.64 o 
  -3  -8   8     1264.93     1251.47     33.79 o 
  -2  -8   8     1246.38     1266.28     26.89 o 
  -1  -8   8     3954.88     3920.73     59.36 o 
   0  -8   8     9157.34     9152.82     99.49 o 
   1  -8   8    10851.36    10679.34    139.82 o 
   2  -8   8     1049.74     1057.28     20.15 o 
   3  -8   8     2632.79     2647.81     53.61 o 
   4  -8   8     1842.57     1855.89     41.92 o 
   5  -8   8      361.54      355.04     16.25 o 
   6  -8   8       20.22       32.51      8.56 o 
   7  -8   8      133.12      169.68     17.11 o 
   8  -8   8        6.81       10.84     10.55 o 
  -7  -7   8      490.49      474.52     29.37 o 
  -6  -7   8      261.37      274.62     22.24 o 
  -5  -7   8     1397.49     1349.43     43.92 o 
  -4  -7   8     2020.88     2026.58     36.94 o 
  -3  -7   8     2681.26     2705.29     34.83 o 
  -2  -7   8     3646.51     3729.78     39.90 o 
  -1  -7   8     2101.15     2122.81     24.80 o 
   0  -7   8     2757.80     2681.02     28.95 o 
   1  -7   8        9.51       12.73      6.56 o 
   2  -7   8        0.13        1.51      1.91 o 
   3  -7   8        6.72        9.13      3.14 o 
   4  -7   8      375.58      362.45     13.97 o 
   5  -7   8     1019.56      937.64     27.38 o 
   6  -7   8     1239.49     1227.94     35.93 o 
   7  -7   8     1196.74     1184.88     38.50 o 
   8  -7   8     1066.63     1134.41     41.06 o 
   9  -7   8      488.49      497.05     29.37 o 
  -7  -6   8      851.83      823.00     35.93 o 
  -6  -6   8       39.68       34.28      5.40 o 
  -5  -6   8       30.41       28.09      4.81 o 
  -4  -6   8      204.68      188.72      7.96 o 
  -3  -6   8      731.95      721.61     11.73 o 
  -2  -6   8     4144.42     4177.02     42.94 o 
  -1  -6   8      880.09      878.14     14.65 o 
   0  -6   8     1631.80     1624.15     20.84 o 
   1  -6   8     2191.65     2153.57     36.90 o 
   2  -6   8     2511.27     2402.73     44.34 o 
   3  -6   8     2207.57     2208.08     43.92 o 
   4  -6   8     1646.56     1658.84     37.64 o 
   5  -6   8     1523.00     1514.83     38.21 o 
   6  -6   8      713.84      751.14     27.09 o 
   7  -6   8      227.33      232.98     18.54 o 
   8  -6   8      158.38      187.93     19.39 o 
   9  -6   8        6.59      -10.55     10.55 o 
  -7  -5   8      511.05      528.71     28.23 o 
  -6  -5   8      295.80      309.83     12.19 o 
  -5  -5   8     1419.24     1457.26     23.45 o 
  -4  -5   8     4641.68     4610.42     54.56 o 
  -3  -5   8     1679.23     1703.63     18.26 o 
  -2  -5   8     3296.94     3311.81     40.30 o 
  -1  -5   8     3822.26     3788.13     37.97 o 
   0  -5   8      739.75      675.51      8.93 o 
   1  -5   8      449.83      446.21     13.10 o 
   2  -5   8      945.17      959.32     20.97 o 
   3  -5   8      757.52      793.33     29.52 o 
   4  -5   8      153.34      150.28      9.70 o 
   5  -5   8     1240.22     1198.00     33.08 o 
   6  -5   8       75.40       76.71     10.84 o 
   7  -5   8      261.98      240.68     18.25 o 
   8  -5   8      702.10      771.96     34.22 o 
   9  -5   8      463.03      495.06     30.23 o 
  -9  -4   8      498.91      466.54     35.36 o 
  -8  -4   8      722.39      717.20     35.08 o 
  -7  -4   8      716.20      644.20     29.94 o 
  -6  -4   8     1561.86     1559.33     43.92 o 
  -5  -4   8     1191.73     1236.01     26.95 o 
  -4  -4   8       13.04       15.68      7.26 o 
  -3  -4   8       10.21       13.56      2.20 o 
  -2  -4   8      358.58      387.25      9.92 o 
  -1  -4   8      557.18      572.69     10.64 o 
   0  -4   8      308.61      282.62      6.18 o 
   1  -4   8     9664.04    10035.36    129.75 o 
   2  -4   8     5119.17     5228.32    104.09 o 
   3  -4   8     3567.79     3471.17     53.33 o 
   4  -4   8     2832.43     2849.52     44.39 o 
   5  -4   8     3024.04     3059.88     67.87 o 
   6  -4   8     1800.48     1742.11     47.05 o 
   7  -4   8      707.40      770.25     31.65 o 
   8  -4   8      971.45     1044.01     40.21 o 
   9  -4   8      283.76      304.85     25.95 o 
  -9  -3   8       40.36       23.67     14.26 o 
  -8  -3   8        8.82       -5.99      9.98 o 
  -7  -3   8        7.00        3.32      6.70 o 
  -6  -3   8      901.25      882.00     21.39 o 
  -5  -3   8     1295.80     1347.16     26.16 o 
  -4  -3   8     1695.36     1719.63     21.73 o 
  -3  -3   8     6515.56     6600.16     56.41 o 
  -2  -3   8     4266.78     4165.38     36.28 o 
  -1  -3   8    10959.60    10903.72    113.87 o 
   0  -3   8    15413.31    15498.47    158.81 o 
   1  -3   8     5741.77     6138.96     66.48 o 
   2  -3   8     4445.12     4517.90     62.23 o 
   3  -3   8     2901.32     2927.04     35.69 o 
   4  -3   8      905.45      896.09     15.61 o 
   5  -3   8      899.71      890.03     30.94 o 
   6  -3   8       10.97       20.25      8.56 o 
   7  -3   8      438.41      454.56     24.81 o 
   8  -3   8      346.58      388.40     26.52 o 
   9  -3   8      171.00      161.69     21.96 o 
  -9  -2   8      386.31      361.60     27.66 o 
  -8  -2   8     1188.25     1215.97     44.49 o 
  -7  -2   8     1638.69     1630.48     72.01 o 
  -6  -2   8      974.91     1013.45     22.77 o 
  -5  -2   8     1722.91     1773.97     31.70 o 
  -4  -2   8     1080.43     1133.29     18.52 o 
  -3  -2   8      745.43      742.89     11.59 o 
  -2  -2   8     1732.57     1868.88     20.95 o 
  -1  -2   8     1015.68     1103.36     13.04 o 
   0  -2   8       36.40       49.91      7.93 o 
   1  -2   8        5.13        0.04      5.12 o 
   2  -2   8      525.09      616.87     59.89 o 
   3  -2   8     1833.10     1841.15     30.52 o 
   4  -2   8     3052.97     3031.67     53.51 o 
   5  -2   8     3120.08     2957.73     47.53 o 
   6  -2   8     1618.73     1575.28     46.48 o 
   7  -2   8     1468.59     1503.13     48.19 o 
   8  -2   8      518.37      507.03     29.94 o 
   9  -2   8      389.11      399.52     30.23 o 
  -9  -1   8      390.06      361.31     27.95 o 
  -8  -1   8       94.13      107.25      9.79 o 
  -7  -1   8        8.01       14.66      5.69 o 
  -6  -1   8      130.61      140.71      9.86 o 
  -5  -1   8      185.14      168.67      9.25 o 
  -4  -1   8     1550.85     1605.39     37.50 o 
  -3  -1   8      349.37      320.08      7.70 o 
  -2  -1   8     1748.91     1792.94     20.58 o 
  -1  -1   8     9003.97     9128.07     83.52 o 
   0  -1   8     6325.40     6360.67     59.42 o 
   1  -1   8     3667.47     3593.74     41.74 o 
   2  -1   8     4807.96     4863.68     67.75 o 
   3  -1   8     4660.61     4754.91     67.13 o 
   4  -1   8     1880.05     1785.56     40.15 o 
   5  -1   8        6.59        5.87      4.01 o 
   6  -1   8      330.82      321.10     21.10 o 
   7  -1   8      185.45      191.35     20.25 o 
   8  -1   8        5.16        1.43     10.55 o 
 -10   0   8       53.09       43.06     16.25 o 
  -9   0   8      455.63      432.32     29.37 o 
  -8   0   8      299.39      306.27     23.95 o 
  -7   0   8     1062.93     1064.54     38.50 o 
  -6   0   8     1014.47     1038.59     35.65 o 
  -5   0   8     1746.50     1741.82     46.48 o 
  -4   0   8     3395.61     3411.50     74.14 o 
  -3   0   8     6765.06     6907.06    120.80 o 
  -2   0   8      448.89      417.33      8.93 o 
  -1   0   8     3827.99     3959.10     38.80 o 
   0   0   8      872.18      873.93     10.60 o 
   1   0   8      323.02      366.82      7.86 o 
   2   0   8      366.86      384.73      8.92 o 
   3   0   8       76.52       93.89      6.65 o 
   4   0   8      481.21      498.30     14.39 o 
   5   0   8      688.61      649.44     16.92 o 
   6   0   8     1095.58     1046.58     38.50 o 
   7   0   8      571.13      566.35     30.80 o 
   8   0   8      448.84      448.86     30.51 o 
 -10   1   8      342.06      334.22     29.66 o 
  -9   1   8      252.72      256.94     24.81 o 
  -8   1   8      876.47      797.62     35.08 o 
  -7   1   8     1166.07     1166.35     41.06 o 
  -6   1   8      527.53      537.26     24.81 o 
  -5   1   8      132.42      142.87     13.40 o 
  -4   1   8        0.00        6.84      6.27 o 
  -3   1   8     1928.04     2083.66     27.86 o 
  -2   1   8     2003.42     2088.12     27.05 o 
  -1   1   8     2627.94     2686.20     32.81 o 
   0   1   8     3420.90     3509.28     34.96 o 
   1   1   8     8432.23     8722.82     81.25 o 
   2   1   8     7492.25     7278.66     81.16 o 
   3   1   8     2183.28     2258.95     36.73 o 
   4   1   8     3785.08     3763.46     57.41 o 
   5   1   8     1908.00     1797.50     32.74 o 
   6   1   8     1786.80     1747.24     55.04 o 
   7   1   8      447.86      412.64     28.52 o 
   8   1   8      217.01      174.24     23.10 o 
 -10   2   8        0.04        8.56     14.26 o 
  -9   2   8       44.01       53.04     14.83 o 
  -8   2   8      143.96      157.13     19.68 o 
  -7   2   8      582.34      607.70     29.94 o 
  -6   2   8     1675.55     1643.44     48.19 o 
  -5   2   8     3347.74     3352.46     77.00 o 
  -4   2   8     3216.99     3394.10     76.14 o 
  -3   2   8     5457.03     5455.81     94.96 o 
  -2   2   8     7610.89     7784.34     84.66 o 
  -1   2   8    11113.22    11559.55    122.18 o 
   0   2   8     3629.54     3708.36     43.73 o 
   1   2   8     1348.06     1279.23     19.37 o 
   2   2   8      551.79      591.35     11.99 o 
   3   2   8       67.75       64.01      6.84 o 
   4   2   8        1.14       -1.79      3.74 o 
   5   2   8      167.56      166.67      9.10 o 
   6   2   8      301.22      290.59     23.95 o 
   7   2   8      352.64      372.43     28.23 o 
   8   2   8      504.20      503.61     33.36 o 
 -10   3   8      519.82      543.25     35.65 o 
  -9   3   8      767.90      822.43     39.35 o 
  -8   3   8      479.25      503.90     29.37 o 
  -7   3   8     1389.50     1316.92     44.49 o 
  -6   3   8     1315.89     1272.15     41.92 o 
  -5   3   8      290.62      278.90     18.82 o 
  -4   3   8     1321.29     1412.73     41.06 o 
  -3   3   8     1316.96     1349.34     23.98 o 
  -2   3   8        4.27       10.55      5.70 o 
  -1   3   8      495.63      540.75     11.26 o 
   0   3   8        4.78       11.08      2.32 o 
   1   3   8     1074.31     1095.21     20.09 o 
   2   3   8     1788.46     1750.79     34.93 o 
   3   3   8     1668.69     1674.52     30.11 o 
   4   3   8     3734.66     3617.94     61.43 o 
   5   3   8     2179.31     2190.97     64.16 o 
   6   3   8     1213.18     1227.94     47.62 o 
   7   3   8      613.96      629.66     35.36 o 
 -10   4   8       31.84       39.07     16.54 o 
  -9   4   8      171.27      118.92     18.82 o 
  -8   4   8        0.96       -4.85      9.98 o 
  -7   4   8       86.54       98.38     15.68 o 
  -6   4   8      437.94      460.55     25.95 o 
  -5   4   8      478.87      420.34     23.10 o 
  -4   4   8     1601.98     1604.94     46.20 o 
  -3   4   8     3236.23     3133.82     46.10 o 
  -2   4   8     2546.54     2555.89     70.86 o 
  -1   4   8      276.49      262.93     16.54 o 
   0   4   8     2228.87     2167.87     55.61 o 
   1   4   8     1487.08     1428.57     28.52 o 
   2   4   8      558.38      554.66     25.38 o 
   3   4   8      538.29      572.49     14.50 o 
   4   4   8      960.78      927.79     18.71 o 
   5   4   8       49.62       49.90     13.69 o 
   6   4   8        0.00       -5.42      8.84 o 
   7   4   8        5.11       13.40     12.26 o 
  -9   5   8      391.02      373.29     27.95 o 
  -8   5   8      435.13      446.58     27.95 o 
  -7   5   8     1701.92     1729.27     54.75 o 
  -6   5   8     1591.38     1648.57     51.33 o 
  -5   5   8     1277.39     1241.92     41.35 o 
  -4   5   8     2460.21     2337.83     61.03 o 
  -3   5   8      974.99      944.49     17.79 o 
  -2   5   8     1057.09     1148.67     37.64 o 
  -1   5   8       33.19       37.64      8.84 o 
   0   5   8        7.72        9.13      7.13 o 
   1   5   8        2.15        4.85      7.13 o 
   2   5   8     1348.44     1338.59     43.63 o 
   3   5   8     2080.16     2102.67     50.33 o 
   4   5   8      967.18     1057.08     29.63 o 
   5   5   8     1402.58     1401.00     36.70 o 
   6   5   8      879.83      828.99     41.06 o 
  -9   6   8      104.54       54.18     15.97 o 
  -8   6   8       52.12       75.57     16.54 o 
  -7   6   8       74.09       72.72     14.83 o 
  -6   6   8       10.77       11.12      9.98 o 
  -5   6   8      379.53      373.86     23.38 o 
  -4   6   8      668.45      672.15     30.23 o 
  -3   6   8      645.23      650.34     37.07 o 
  -2   6   8     1109.22     1086.21     37.64 o 
  -1   6   8     3047.65     3129.46     77.28 o 
   0   6   8     3018.32     3033.93     76.14 o 
   1   6   8     4805.05     4721.85    108.36 o 
   2   6   8     2989.56     2946.67     77.28 o 
   3   6   8     1786.43     1808.31     40.72 o 
   4   6   8      943.93      985.97     29.63 o 
   5   6   8      454.27      484.26     39.35 o 
   6   6   8      171.09      185.08     24.24 o 
  -9   7   8       55.68       27.66     15.40 o 
  -8   7   8      356.24      347.05     28.52 o 
  -7   7   8      817.21      867.77     39.64 o 
  -6   7   8     1406.42     1387.64     48.19 o 
  -5   7   8     1052.77     1044.86     40.49 o 
  -4   7   8     2741.08     2616.15     69.87 o 
  -3   7   8     3662.21     3667.01     89.26 o 
  -2   7   8     1674.91     1639.16     50.48 o 
  -1   7   8     1224.69     1126.42     40.21 o 
   0   7   8     1335.51     1333.46     45.63 o 
   1   7   8        9.93        2.85      9.41 o 
   2   7   8       14.91       26.04      7.65 o 
   3   7   8        0.65        7.58      6.85 o 
   4   7   8      112.30      119.62     13.61 o 
   5   7   8      334.38      323.52     20.67 o 
  -8   8   8      317.42      310.55     28.52 o 
  -7   8   8      154.07      175.38     22.53 o 
  -6   8   8       46.89       55.61     15.11 o 
  -5   8   8      266.17      284.60     22.81 o 
  -4   8   8       67.81       62.45     13.40 o 
  -3   8   8      249.89      253.23     20.53 o 
  -2   8   8        2.37       -2.57      8.27 o 
  -1   8   8      326.01      263.50     20.53 o 
   0   8   8      876.67      907.98     38.50 o 
   1   8   8      257.02      254.37     22.53 o 
   2   8   8      679.13      706.23     25.31 o 
   3   8   8     1072.24     1067.03     32.16 o 
   4   8   8      558.94      599.74     25.18 o 
  -8   9   8       40.87       49.05     15.97 o 
  -7   9   8      333.95      339.92     27.38 o 
  -6   9   8      886.56      798.48     38.21 o 
  -5   9   8      923.06      961.02     41.92 o 
  -4   9   8      734.69      749.71     35.93 o 
  -3   9   8     1359.29     1356.56     49.62 o 
  -2   9   8     1994.25     2104.56     64.16 o 
  -1   9   8      356.37      343.35     24.52 o 
   0   9   8      691.26      751.42     36.50 o 
   1   9   8      617.07      664.45     35.93 o 
   2   9   8       19.45       16.38      8.97 o 
   3   9   8       12.32       14.06     11.55 o 
  -7  10   8      365.15      371.29     31.37 o 
  -6  10   8      565.69      545.25     34.79 o 
  -5  10   8      716.23      813.59     40.21 o 
  -4  10   8      501.21      502.76     31.08 o 
  -3  10   8      122.58      113.21     17.97 o 
  -2  10   8        2.97       -6.27      9.98 o 
  -1  10   8        6.06       19.96     11.98 o 
   0  10   8      232.86      253.52     25.38 o 
   1  10   8      482.40      493.03     22.98 o 
   2  10   8      310.48      320.64     19.86 o 
  -5  11   8      160.44      120.34     20.25 o 
  -4  11   8      716.43      741.44     39.64 o 
  -3  11   8      781.12      760.83     39.64 o 
  -2  11   8      417.13      416.92     30.23 o 
  -1  11   8      833.25      864.92     42.21 o 
   0  11   8      847.55      805.28     28.73 o 
  -1 -13   9      702.06      700.26     23.49 o 
   0 -13   9      795.92      750.63     23.37 o 
   1 -13   9      377.52      357.24     21.39 o 
   2 -13   9      200.32      197.34     16.25 o 
   3 -13   9        6.17        5.42      6.84 o 
   4 -13   9       16.09       11.12      7.70 o 
   5 -13   9       38.78       59.03     11.41 o 
  -3 -12   9        0.32       -5.95      5.95 o 
  -2 -12   9       31.31       29.21      8.04 o 
  -1 -12   9       55.59       76.83      9.77 o 
   0 -12   9      173.70      178.34     17.25 o 
   1 -12   9      686.33      695.31     20.86 o 
   2 -12   9     1322.07     1305.23     37.93 o 
   3 -12   9      908.25      834.69     28.23 o 
   4 -12   9     1618.71     1565.59     42.49 o 
   5 -12   9     1247.26     1336.88     39.92 o 
   6 -12   9      493.62      542.96     25.67 o 
  -4 -11   9      467.22      452.85     27.66 o 
  -3 -11   9      718.52      725.26     23.78 o 
  -2 -11   9     1875.82     1792.14     38.01 o 
  -1 -11   9     1961.67     1941.68     38.89 o 
   0 -11   9     1953.31     1960.81     38.01 o 
   1 -11   9     2050.30     2017.07     37.76 o 
   2 -11   9      842.82      825.85     26.24 o 
   3 -11   9      513.71      526.71     19.96 o 
   4 -11   9      352.08      373.57     17.68 o 
   5 -11   9      115.42      126.05     12.55 o 
   6 -11   9        0.24       -6.84      6.84 o 
   7 -11   9       88.36       84.41     13.69 o 
  -5 -10   9      399.67      412.36     27.38 o 
  -4 -10   9      852.78      816.44     35.65 o 
  -3 -10   9      474.43      470.56     18.65 o 
  -2 -10   9       23.51       38.46      7.98 o 
  -1 -10   9      256.65      241.57     12.51 o 
   0 -10   9        9.76        2.74      8.56 o 
   1 -10   9      204.23      206.42     10.13 o 
   2 -10   9      132.11      130.14      8.25 o 
   3 -10   9       39.72       39.35      6.27 o 
   4 -10   9      545.16      515.02     18.82 o 
   5 -10   9     1257.54     1298.95     35.93 o 
   6 -10   9      465.96      462.55     21.67 o 
   7 -10   9      292.55      310.55     20.82 o 
  -6  -9   9        1.43      -10.27     10.27 o 
  -5  -9   9       24.93       34.79     12.26 o 
  -4  -9   9      322.75      309.41     22.81 o 
  -3  -9   9     1515.28     1417.41     44.34 o 
  -2  -9   9     1233.19     1173.27     26.76 o 
  -1  -9   9     1379.07     1371.06     31.08 o 
   0  -9   9     2244.77     2177.37     58.46 o 
   1  -9   9     2762.23     2747.55     43.97 o 
   2  -9   9     3529.55     3405.42     51.66 o 
   3  -9   9      895.38      893.72     23.10 o 
   4  -9   9      703.77      703.80     21.39 o 
   5  -9   9       24.30       26.52      6.84 o 
   6  -9   9       40.54       45.63      9.13 o 
   7  -9   9       35.04       42.49     10.55 o 
   8  -9   9       14.65       14.83     10.84 o 
  -7  -8   9      755.50      750.85     37.07 o 
  -6  -8   9      718.89      676.14     33.36 o 
  -5  -8   9     1033.50     1006.37     39.07 o 
  -4  -8   9     1092.95     1045.72     37.93 o 
  -3  -8   9     2641.42     2581.32     64.73 o 
  -2  -8   9     2130.80     2102.97     46.82 o 
  -1  -8   9     2392.96     2405.12     33.58 o 
   0  -8   9      394.81      409.37      8.63 o 
   1  -8   9      821.80      835.28     17.46 o 
   2  -8   9      158.34      147.90      6.70 o 
   3  -8   9      168.37      173.10      8.56 o 
   4  -8   9      533.40      529.28     17.40 o 
   5  -8   9      568.55      607.70     21.39 o 
   6  -8   9     1048.22     1040.30     32.22 o 
   7  -8   9      941.49     1050.57     35.65 o 
   8  -8   9      942.90     1006.65     38.50 o 
  -7  -7   9      237.18      310.84     25.67 o 
  -6  -7   9      281.58      275.76     22.81 o 
  -5  -7   9      114.91      139.42     10.60 o 
  -4  -7   9      147.26      167.09     11.12 o 
  -3  -7   9      767.28      788.06     20.61 o 
  -2  -7   9     1177.31     1177.78     20.34 o 
  -1  -7   9      852.31      864.43     13.15 o 
   0  -7   9     7058.84     6913.39     65.93 o 
   1  -7   9     2752.53     2783.92     28.97 o 
   2  -7   9      979.55      980.58     23.79 o 
   3  -7   9     2828.80     2785.55     54.18 o 
   4  -7   9     3462.86     3423.76     69.01 o 
   5  -7   9     1922.18     2017.30     47.34 o 
   6  -7   9     1163.40     1160.93     34.79 o 
   7  -7   9      696.59      699.81     28.80 o 
   8  -7   9      249.67      303.99     23.10 o 
  -8  -6   9      174.06      143.44     20.53 o 
  -7  -6   9      198.07      160.27     19.11 o 
  -6  -6   9      315.41      322.28     28.52 o 
  -5  -6   9     1816.92     1751.76     33.82 o 
  -4  -6   9     3593.63     3562.94     46.44 o 
  -3  -6   9     1413.44     1406.39     18.25 o 
  -2  -6   9     1101.90     1090.98     19.78 o 
  -1  -6   9     3083.46     2987.36     31.82 o 
   0  -6   9     3053.74     2987.86     30.79 o 
   1  -6   9      386.45      397.93     13.80 o 
   2  -6   9      714.14      697.94     18.85 o 
   3  -6   9      964.33      978.51     18.60 o 
   4  -6   9        1.18        6.56      4.56 o 
   5  -6   9      408.79      398.67     17.40 o 
   6  -6   9      243.37      233.84     16.25 o 
   7  -6   9      531.11      567.49     26.81 o 
   8  -6   9      509.37      548.95     29.66 o 
  -7  -5   9      949.29      914.54     38.21 o 
  -6  -5   9      397.31      421.87     19.38 o 
  -5  -5   9      563.63      575.01     13.88 o 
  -4  -5   9      380.58      374.85     10.50 o 
  -3  -5   9       22.79       27.26      2.40 o 
  -2  -5   9      880.91      926.72     16.06 o 
  -1  -5   9        9.95       14.89      2.61 o 
   0  -5   9       22.90       30.24      6.85 o 
   1  -5   9     1383.42     1311.67     26.01 o 
   2  -5   9     2041.77     2074.62     51.62 o 
   3  -5   9     2575.31     2665.11     40.99 o 
   4  -5   9     2792.52     2759.75     43.72 o 
   5  -5   9     2808.86     2798.95     62.45 o 
   6  -5   9      492.54      527.85     22.81 o 
   7  -5   9      676.77      701.52     29.37 o 
   8  -5   9      333.32      370.15     25.38 o 
  -8  -4   9       48.65       30.80     13.12 o 
  -7  -4   9       30.51       35.12      8.13 o 
  -6  -4   9      688.63      682.23     18.51 o 
  -5  -4   9      264.77      249.89      9.43 o 
  -4  -4   9     1487.73     1481.05     22.92 o 
  -3  -4   9     2632.30     2609.13     25.42 o 
  -2  -4   9     4693.46     4719.64     54.48 o 
  -1  -4   9     5033.23     5142.20     57.86 o 
   0  -4   9     9403.42     9678.11    102.33 o 
   1  -4   9     4292.73     4325.16     49.10 o 
   2  -4   9     2829.28     2761.42     40.76 o 
   3  -4   9     1137.81     1126.76     19.55 o 
   4  -4   9       56.62       61.68      6.37 o 
   5  -4   9        2.93        7.70      6.27 o 
   6  -4   9      140.06      148.29     14.83 o 
   7  -4   9        9.84       17.40      9.41 o 
   8  -4   9      121.81      137.74     18.25 o 
  -9  -3   9      358.55      393.25     29.37 o 
  -8  -3   9     1183.65     1156.65     43.92 o 
  -7  -3   9      904.27      892.09     22.39 o 
  -6  -3   9      851.28      862.23     21.53 o 
  -5  -3   9     2362.92     2424.59     40.41 o 
  -4  -3   9     1893.28     1896.96     27.06 o 
  -3  -3   9     2497.55     2555.42     25.09 o 
  -2  -3   9     3925.04     4124.01     40.85 o 
  -1  -3   9     2475.95     2623.78     32.52 o 
   0  -3   9       83.28      104.97     10.28 o 
   1  -3   9     2858.35     3062.87     36.73 o 
   2  -3   9      573.51      591.09     14.97 o 
   3  -3   9     1126.51     1166.35     22.13 o 
   4  -3   9     2714.43     2656.46     34.72 o 
   5  -3   9     3336.67     3116.67     50.21 o 
   6  -3   9     1674.33     1622.91     46.77 o 
   7  -3   9     1486.09     1511.69     47.62 o 
   8  -3   9     1206.13     1177.75     44.77 o 
  -9  -2   9      168.28      148.29     20.82 o 
  -8  -2   9       13.19       15.97     11.12 o 
  -7  -2   9       62.61       69.87      8.06 o 
  -6  -2   9       65.67       72.42     11.41 o 
  -5  -2   9      172.30      165.25      9.78 o 
  -4  -2   9      679.25      654.96     17.12 o 
  -3  -2   9     2153.22     2191.22     25.21 o 
  -2  -2   9     2819.29     2982.03     31.19 o 
  -1  -2   9     3986.97     3901.41     38.14 o 
   0  -2   9     2095.32     2093.55     27.18 o 
   1  -2   9     2952.08     3038.54     36.85 o 
   2  -2   9     3421.14     3375.04     49.78 o 
   3  -2   9     4887.94     4865.54     69.16 o 
   4  -2   9     1506.28     1456.10     22.71 o 
   5  -2   9     3176.96     2961.16     48.44 o 
   6  -2   9       93.36      110.36     14.54 o 
   7  -2   9       81.50       68.44     14.26 o 
   8  -2   9        7.65        5.70     11.12 o 
  -9  -1   9      205.22      221.86     24.52 o 
  -8  -1   9      456.18      473.20     17.74 o 
  -7  -1   9     1204.86     1189.32     27.12 o 
  -6  -1   9     1888.12     1933.82     35.92 o 
  -5  -1   9     2161.20     2118.50     37.09 o 
  -4  -1   9     7237.52     7421.46     82.42 o 
  -3  -1   9     3996.95     4006.19     41.27 o 
  -2  -1   9      698.92      677.00     10.70 o 
  -1  -1   9      997.23      934.08     12.65 o 
   0  -1   9     1879.54     1958.59     21.65 o 
   1  -1   9      124.40      128.34      7.98 o 
   2  -1   9      185.44      215.45      8.73 o 
   3  -1   9      417.44      412.09     13.55 o 
   4  -1   9      866.96      844.33     16.58 o 
   5  -1   9      669.43      656.12     17.90 o 
   6  -1   9      541.69      521.29     26.81 o 
   7  -1   9      558.27      511.03     29.09 o 
   8  -1   9      540.77      523.86     32.22 o 
  -9   0   9      548.16      564.92     33.36 o 
  -8   0   9      708.30      741.13     37.79 o 
  -7   0   9      529.30      528.71     27.66 o 
  -6   0   9     1285.82     1265.59     40.49 o 
  -5   0   9      539.64      529.28     23.10 o 
  -4   0   9      432.18      457.98     19.68 o 
  -3   0   9     1107.96     1145.54     25.54 o 
  -2   0   9      142.67      129.22      5.49 o 
  -1   0   9     2057.92     2146.79     24.13 o 
   0   0   9      949.25      942.53     24.19 o 
   1   0   9     1606.63     1589.89     23.00 o 
   2   0   9     2360.50     2425.01     31.57 o 
   3   0   9     6762.70     6512.74     90.55 o 
   4   0   9     1517.49     1439.87     28.38 o 
   5   0   9      966.86      911.28     21.72 o 
   6   0   9     1155.71     1149.52     41.92 o 
   7   0   9      554.04      527.00     30.51 o 
   8   0   9      135.26      146.29     20.82 o 
 -10   1   9       23.94        7.70     13.69 o 
  -9   1   9        4.95       -2.00     12.55 o 
  -8   1   9      160.17      148.29     18.82 o 
  -7   1   9      558.55      588.88     29.37 o 
  -6   1   9     1841.25     1795.72     51.05 o 
  -5   1   9     3192.83     3065.87     71.86 o 
  -4   1   9     3147.53     3149.14     71.29 o 
  -3   1   9     2591.39     2731.56     42.03 o 
  -2   1   9     2639.79     2655.14     46.60 o 
  -1   1   9     4846.67     4819.37     54.96 o 
   0   1   9     3245.72     3251.94     33.36 o 
   1   1   9      396.31      380.46      8.16 o 
   2   1   9      446.94      469.45     11.21 o 
   3   1   9      126.01      124.90      7.96 o 
   4   1   9       32.51       39.68      6.00 o 
   5   1   9      240.38      241.44     11.13 o 
   6   1   9      260.40      276.05     23.10 o 
   7   1   9      269.73      313.12     25.95 o 
   8   1   9      588.28      649.33     39.07 o 
 -10   2   9      435.56      420.06     32.51 o 
  -9   2   9      769.55      814.16     39.64 o 
  -8   2   9      898.14      882.89     38.21 o 
  -7   2   9     1464.62     1458.36     47.62 o 
  -6   2   9      370.73      381.27     23.10 o 
  -5   2   9     1699.81     1689.35     47.91 o 
  -4   2   9     1452.26     1499.14     42.21 o 
  -3   2   9     1141.27     1135.50     21.83 o 
  -2   2   9      259.84      269.64      9.02 o 
  -1   2   9        4.98        9.77      2.93 o 
   0   2   9     1733.75     1683.81     27.47 o 
   1   2   9     2616.80     2660.32     59.32 o 
   2   2   9     2774.77     2785.18     44.83 o 
   3   2   9     2447.11     2434.98     40.73 o 
   4   2   9     4002.40     3859.28     60.12 o 
   5   2   9     2602.38     2566.03     44.94 o 
   6   2   9     2089.44     1977.37     61.88 o 
   7   2   9      807.95      801.33     39.92 o 
  -9   3   9        1.29       15.40     12.83 o 
  -8   3   9       13.77       12.83     11.41 o 
  -7   3   9      201.84      183.08     19.68 o 
  -6   3   9       44.08       78.42     13.12 o 
  -5   3   9      599.06      600.57     26.52 o 
  -4   3   9     1734.05     1799.14     49.33 o 
  -3   3   9     2993.23     2977.19     44.96 o 
  -2   3   9     3115.94     3096.26     45.28 o 
  -1   3   9     1463.24     1476.11     24.25 o 
   0   3   9     1540.43     1438.92     63.17 o 
   1   3   9     2887.56     2886.68     74.57 o 
   2   3   9     1669.98     1636.99     31.36 o 
   3   3   9     1280.40     1248.74     26.23 o 
   4   3   9      343.23      370.64     11.71 o 
   5   3   9       13.68       22.24     10.55 o 
   6   3   9        0.00       10.84     10.27 o 
   7   3   9        6.29        8.84     11.98 o 
  -9   4   9      214.47      208.74     23.38 o 
  -8   4   9      418.96      345.06     24.81 o 
  -7   4   9     1258.69     1234.79     44.77 o 
  -6   4   9     2596.81     2676.33     70.72 o 
  -5   4   9     1529.94     1500.85     46.77 o 
  -4   4   9     1899.75     1940.87     53.33 o 
  -3   4   9     1152.11     1151.80     21.42 o 
  -2   4   9      327.56      327.67      8.65 o 
  -1   4   9      351.28      384.41     20.25 o 
   0   4   9       53.25       46.77      9.13 o 
   1   4   9       52.92       49.90      9.98 o 
   2   4   9      386.47      346.77     21.10 o 
   3   4   9     1305.32     1289.57     23.73 o 
   4   4   9      857.84      875.39     22.70 o 
   5   4   9      739.18      781.94     37.93 o 
   6   4   9      540.41      513.02     33.08 o 
  -9   5   9      199.42      181.08     22.53 o 
  -8   5   9      123.82       93.54     16.25 o 
  -7   5   9      133.78      157.41     19.96 o 
  -6   5   9       13.13       16.54     10.84 o 
  -5   5   9      178.45      178.23     18.82 o 
  -4   5   9      181.07      185.69     10.69 o 
  -3   5   9      399.16      423.34     10.51 o 
  -2   5   9      863.92      873.19     33.08 o 
  -1   5   9     1502.09     1527.94     45.91 o 
   0   5   9     2357.60     2328.99     61.88 o 
   1   5   9     3139.58     3092.96     77.00 o 
   2   5   9      923.20      891.73     35.65 o 
   3   5   9      907.32      949.61     20.64 o 
   4   5   9      973.42      871.78     32.37 o 
   5   5   9      209.43      185.25     15.22 o 
   6   5   9      170.64      178.52     23.67 o 
  -9   6   9       84.41       74.71     17.68 o 
  -8   6   9      433.13      440.59     30.51 o 
  -7   6   9     1215.07     1175.76     45.06 o 
  -6   6   9     1080.02     1119.58     42.78 o 
  -5   6   9     1668.84     1740.68     53.33 o 
  -4   6   9     2155.15     2112.85     34.71 o 
  -3   6   9     3763.58     3743.15     89.54 o 
  -2   6   9     2511.95     2398.85     64.45 o 
  -1   6   9     1538.97     1535.36     48.19 o 
   0   6   9      873.11      896.29     35.93 o 
   1   6   9        8.50       -2.85      7.70 o 
   2   6   9      209.68      200.76     18.82 o 
   3   6   9       31.02       37.05     10.98 o 
   4   6   9      143.05      136.80     13.80 o 
   5   6   9      462.35      477.94     31.51 o 
  -8   7   9      231.81      248.95     26.81 o 
  -7   7   9      343.19      343.06     27.95 o 
  -6   7   9      298.13      305.99     25.67 o 
  -5   7   9      287.17      270.91     23.38 o 
  -4   7   9      127.21      128.90     16.83 o 
  -3   7   9        0.47       11.69      9.70 o 
  -2   7   9      170.75      184.51     19.68 o 
  -1   7   9     1257.96     1175.19     41.92 o 
   0   7   9      546.73      558.08     28.80 o 
   1   7   9      391.94      363.88     25.38 o 
   2   7   9     1289.28     1223.85     32.95 o 
   3   7   9     1166.58     1143.95     33.26 o 
   4   7   9     1313.67     1291.20     36.18 o 
  -8   8   9       46.47       38.21     16.83 o 
  -7   8   9      247.22      254.37     26.81 o 
  -6   8   9      496.26      524.14     31.08 o 
  -5   8   9      975.67      995.82     41.92 o 
  -4   8   9     1193.46     1161.78     44.49 o 
  -3   8   9     1570.98     1616.06     53.90 o 
  -2   8   9      367.14      383.84     24.81 o 
  -1   8   9      200.86      205.89     20.25 o 
   0   8   9      530.92      545.53     30.51 o 
   1   8   9      773.66      885.17     39.64 o 
   2   8   9      202.02      230.94     17.44 o 
   3   8   9      112.39      117.05     13.90 o 
  -7   9   9      525.20      505.32     32.79 o 
  -6   9   9      485.23      512.74     32.22 o 
  -5   9   9      346.18      343.92     27.95 o 
  -4   9   9      132.51      151.14     20.53 o 
  -3   9   9        8.42       17.11     11.41 o 
  -2   9   9       97.26      113.21     17.68 o 
  -1   9   9        2.37        3.42     10.27 o 
   0   9   9      243.74      253.23     23.10 o 
   1   9   9      619.06      647.05     36.22 o 
   2   9   9      634.94      699.53     38.93 o 
  -6  10   9      131.96       97.24     19.68 o 
  -5  10   9       29.69       17.68     14.26 o 
  -4  10   9      335.93      351.33     29.09 o 
  -3  10   9      648.86      621.39     34.51 o 
  -2  10   9      871.50      857.79     40.21 o 
  -1  10   9     1373.96     1413.02     53.61 o 
   0  10   9     1354.91     1404.75     54.47 o 
   1  10   9      786.69      793.47     28.92 o 
  -4  11   9      367.17      396.96     31.65 o 
  -3  11   9      480.28      475.38     32.22 o 
  -2  11   9      222.65      248.10     27.09 o 
  -1  11   9        9.67       27.66     13.97 o 
  -1 -13  10       45.93       56.84      9.16 o 
   0 -13  10      156.66      145.46     12.37 o 
   1 -13  10      588.35      568.44     19.79 o 
   2 -13  10      264.21      236.41     16.54 o 
  -3 -12  10      712.37      702.40     27.09 o 
  -2 -12  10     1025.70     1043.35     41.06 o 
  -1 -12  10     1453.19     1406.84     32.82 o 
   0 -12  10     1342.46     1383.62     31.47 o 
   1 -12  10     1286.65     1270.83     29.09 o 
   2 -12  10     1370.82     1369.96     37.93 o 
   3 -12  10      360.08      338.78     17.40 o 
   4 -12  10       72.73       78.71      9.98 o 
   5 -12  10       16.82       19.39      9.13 o 
  -4 -11  10      581.96      580.32     31.94 o 
  -3 -11  10      264.31      241.54     21.96 o 
  -2 -11  10      400.27      403.87     17.57 o 
  -1 -11  10       90.48      103.88     10.15 o 
   0 -11  10        4.01       14.09      5.38 o 
   1 -11  10      139.04      143.44      9.97 o 
   2 -11  10      170.32      161.12     11.69 o 
   3 -11  10      475.89      462.26     17.68 o 
   4 -11  10      910.39      898.29     27.38 o 
   5 -11  10      670.74      661.60     24.52 o 
   6 -11  10      538.12      535.55     24.24 o 
  -5 -10  10        9.51       12.55     11.69 o 
  -4 -10  10       62.82       70.44     14.54 o 
  -3 -10  10      847.55      810.74     35.08 o 
  -2 -10  10     1640.22     1572.42     33.90 o 
  -1 -10  10     1069.57     1044.45     24.93 o 
   0 -10  10      929.82      942.45     22.96 o 
   1 -10  10     1862.48     1803.33     38.93 o 
   2 -10  10      162.90      149.99      8.21 o 
   3 -10  10      592.04      577.47     17.97 o 
   4 -10  10      690.77      756.27     22.81 o 
   5 -10  10      364.70      403.52     18.25 o 
   6 -10  10       95.17      114.64     12.55 o 
   7 -10  10       36.45       30.51      9.98 o 
  -6  -9  10      573.85      558.93     31.65 o 
  -5  -9  10     1062.15     1065.40     42.21 o 
  -4  -9  10     1592.87     1541.06     49.90 o 
  -3  -9  10      642.76      672.43     31.08 o 
  -2  -9  10      634.19      633.63     18.92 o 
  -1  -9  10      626.72      610.85     17.40 o 
   0  -9  10      694.63      712.08     17.79 o 
   1  -9  10       11.03       14.25      6.99 o 
   2  -9  10        5.66       11.85      3.45 o 
   3  -9  10      360.36      350.76     12.26 o 
   4  -9  10      660.01      664.16     19.96 o 
   5  -9  10      524.94      526.14     19.96 o 
   6  -9  10      935.62     1000.95     31.94 o 
   7  -9  10      568.40      593.44     26.81 o 
  -6  -8  10       61.96       77.85     16.25 o 
  -5  -8  10       37.37       34.51     12.26 o 
  -4  -8  10       14.83        8.65      6.01 o 
  -3  -8  10      102.17      109.63     13.40 o 
  -2  -8  10      255.38      257.15     12.98 o 
  -1  -8  10      690.12      695.05     15.10 o 
   0  -8  10     1115.94     1123.27     21.85 o 
   1  -8  10     2694.83     2676.61     35.09 o 
   2  -8  10     4466.67     4341.90     61.34 o 
   3  -8  10     1868.53     1891.54     38.50 o 
   4  -8  10     3249.92     3304.56     66.73 o 
   5  -8  10     2265.95     2299.62     52.19 o 
   6  -8  10     1006.57     1063.97     33.08 o 
   7  -8  10      386.88      399.81     22.53 o 
   8  -8  10      108.65      118.63     16.25 o 
  -7  -7  10      589.63      590.87     33.65 o 
  -6  -7  10      425.31      415.49     27.09 o 
  -5  -7  10      950.70      927.89     24.15 o 
  -4  -7  10     2063.46     1994.58     37.92 o 
  -3  -7  10     1941.81     1950.61     36.86 o 
  -2  -7  10     2685.87     2592.68     44.74 o 
  -1  -7  10     1662.22     1681.00     28.77 o 
   0  -7  10     1565.20     1572.04     18.85 o 
   1  -7  10      996.58      980.40     24.00 o 
   2  -7  10      236.44      230.14     12.20 o 
   3  -7  10      914.30      916.82     21.10 o 
   4  -7  10        0.19        2.00      4.56 o 
   5  -7  10      507.61      489.35     19.39 o 
   6  -7  10       12.83       22.81      8.56 o 
   7  -7  10      217.97      209.32     18.54 o 
   8  -7  10      327.83      367.87     25.10 o 
  -8  -6  10      743.36      719.77     37.64 o 
  -7  -6  10      619.44      570.63     32.22 o 
  -6  -6  10      688.46      663.68     40.49 o 
  -5  -6  10      447.69      485.27     17.04 o 
  -4  -6  10      390.12      383.44     15.13 o 
  -3  -6  10       21.74       18.90      5.48 o 
  -2  -6  10      102.27      112.01      6.50 o 
  -1  -6  10        7.44        4.43      4.00 o 
   0  -6  10     2450.35     2462.75     46.45 o 
   1  -6  10     1008.43     1025.29     28.09 o 
   2  -6  10     2310.21     2221.52     39.82 o 
   3  -6  10     3034.35     3010.75     45.61 o 
   4  -6  10     2704.74     2669.48     56.46 o 
   5  -6  10     1303.78     1344.01     35.93 o 
   6  -6  10     1322.85     1293.82     38.21 o 
   7  -6  10      410.99      442.30     23.95 o 
   8  -6  10      420.85      474.52     28.23 o 
  -8  -5  10        3.88       -1.14     11.98 o 
  -7  -5  10       28.26       25.67     12.83 o 
  -6  -5  10      321.50      304.37     14.18 o 
  -5  -5  10      224.44      226.69      9.47 o 
  -4  -5  10      728.52      734.31     14.83 o 
  -3  -5  10     3010.44     3005.82     28.15 o 
  -2  -5  10      628.92      661.97     13.34 o 
  -1  -5  10     3413.65     3395.38     41.44 o 
   0  -5  10     2867.92     2885.31     35.59 o 
   1  -5  10     1506.63     1558.12     21.79 o 
   2  -5  10     1335.56     1332.10     22.47 o 
   3  -5  10      523.54      545.52     10.40 o 
   4  -5  10      175.94      178.02     10.41 o 
   5  -5  10       19.85       19.39      6.84 o 
   6  -5  10        2.68        5.13      7.13 o 
   7  -5  10       24.60       27.09     10.27 o 
   8  -5  10      190.97      211.88     21.67 o 
  -7  -4  10      548.26      554.26     16.24 o 
  -6  -4  10      814.58      795.45     17.59 o 
  -5  -4  10     3579.57     3521.00     45.47 o 
  -4  -4  10     4501.42     4476.71     59.58 o 
  -3  -4  10      429.32      443.25      7.30 o 
  -2  -4  10      851.81      878.34     15.67 o 
  -1  -4  10      835.86      835.97     14.51 o 
   0  -4  10        0.98        9.72      4.24 o 
   1  -4  10     1815.52     1784.39     43.60 o 
   2  -4  10     1586.28     1670.88     27.89 o 
   3  -4  10      835.29      868.74     18.56 o 
   4  -4  10     2883.65     2856.43     45.98 o 
   5  -4  10     1352.15     1309.52     27.37 o 
   6  -4  10      817.47      839.26     31.08 o 
   7  -4  10     2029.64     2090.59     58.46 o 
   8  -4  10      640.12      659.60     33.36 o 
  -8  -3  10      185.71      184.79     20.53 o 
  -7  -3  10       61.93       78.39     12.26 o 
  -6  -3  10       96.55      115.51      9.47 o 
  -5  -3  10       67.41       62.63      6.15 o 
  -4  -3  10       86.73       84.61      5.97 o 
  -3  -3  10     1124.17     1143.94     13.78 o 
  -2  -3  10     1808.23     1825.62     17.69 o 
  -1  -3  10     2836.85     2903.86     36.14 o 
   0  -3  10     5727.77     5884.05     65.78 o 
   1  -3  10     2183.93     2188.31     28.82 o 
   2  -3  10     3002.92     2964.62     45.12 o 
   3  -3  10     4109.71     3950.03     66.73 o 
   4  -3  10     3520.62     3335.01     81.13 o 
   5  -3  10     1153.69     1071.89     24.60 o 
   6  -3  10      632.97      612.26     27.09 o 
   7  -3  10      140.58      173.67     19.11 o 
   8  -3  10        0.49       -8.56     10.27 o 
  -9  -2  10      210.92      200.47     23.38 o 
  -8  -2  10      498.46      491.50     18.29 o 
  -7  -2  10     1816.59     1814.24     35.84 o 
  -6  -2  10     2461.26     2455.33     42.90 o 
  -5  -2  10     2173.44     2136.14     31.20 o 
  -4  -2  10     3629.34     3635.55     45.27 o 
  -3  -2  10     2364.02     2368.78     27.17 o 
  -2  -2  10      408.07      404.80      7.87 o 
  -1  -2  10     2989.38     3085.47     37.95 o 
   0  -2  10       31.63       26.33      3.27 o 
   1  -2  10       23.19       28.44      3.48 o 
   2  -2  10        0.73        5.13      3.32 o 
   3  -2  10        4.91       10.31      7.27 o 
   4  -2  10     1866.83     1808.50     37.93 o 
   5  -2  10     1762.62     1631.88     32.14 o 
   6  -2  10      752.63      711.22     30.51 o 
   7  -2  10      774.86      767.39     34.79 o 
   8  -2  10      585.26      562.93     32.51 o 
  -9  -1  10      433.24      395.82     29.09 o 
  -8  -1  10      961.23      955.38     25.62 o 
  -7  -1  10      326.94      308.28     14.77 o 
  -6  -1  10      404.18      394.80     15.31 o 
  -5  -1  10      153.49      157.11     10.17 o 
  -4  -1  10        1.34        7.06      3.57 o 
  -3  -1  10       28.13       42.32      5.80 o 
  -2  -1  10      104.60       94.56      4.54 o 
  -1  -1  10     1068.83     1003.51     13.74 o 
   0  -1  10     2134.96     2161.98     24.02 o 
   1  -1  10     2718.45     2755.91     43.76 o 
   2  -1  10     5755.14     5781.24     81.46 o 
   3  -1  10     1797.13     1771.32     32.16 o 
   4  -1  10     2641.99     2565.81     43.67 o 
   5  -1  10     1675.04     1593.06     31.71 o 
   6  -1  10      732.51      693.53     31.37 o 
   7  -1  10      535.67      552.95     30.51 o 
   8  -1  10      162.36      198.76     23.10 o 
  -9   0  10       19.03        7.70     12.55 o 
  -8   0  10      352.34      389.51     34.65 o 
  -7   0  10      229.36      230.70     20.25 o 
  -6   0  10      299.09      294.58     19.68 o 
  -5   0  10     1770.28     1747.24     47.62 o 
  -4   0  10     3865.62     3880.13     58.25 o 
  -3   0  10     3292.07     3236.11     48.77 o 
  -2   0  10     1570.77     1518.18     21.97 o 
  -1   0  10     4400.52     4328.45     43.85 o 
   0   0  10     1252.47     1291.86     16.85 o 
   1   0  10      357.36      374.68     12.49 o 
   2   0  10      324.18      326.69      9.10 o 
   3   0  10      114.67      102.95     10.84 o 
   4   0  10       97.53       93.77     11.55 o 
   5   0  10       41.32       50.64      6.84 o 
   6   0  10       72.26       71.29     13.69 o 
   7   0  10      215.61      253.23     22.24 o 
  -9   1  10      485.56      463.69     31.08 o 
  -8   1  10      443.85      444.01     28.23 o 
  -7   1  10     1053.21     1012.93     37.93 o 
  -6   1  10     1781.60     1794.86     51.62 o 
  -5   1  10      464.76      460.84     22.81 o 
  -4   1  10     1063.07     1094.03     23.04 o 
  -3   1  10      763.57      762.90     17.46 o 
  -2   1  10       32.60       35.60      5.70 o 
  -1   1  10        0.78        8.75      2.68 o 
   0   1  10      563.33      535.90     15.13 o 
   1   1  10     1403.63     1428.83     22.60 o 
   2   1  10     2772.77     2764.92     44.26 o 
   3   1  10     5015.79     5046.03     73.27 o 
   4   1  10     1991.39     1898.86     47.05 o 
   5   1  10     1883.38     1837.83     35.27 o 
   6   1  10     1648.28     1655.70     55.32 o 
   7   1  10      695.35      732.60     37.36 o 
  -9   2  10       85.55       78.71     16.54 o 
  -8   2  10       42.43       39.92     13.69 o 
  -7   2  10      248.58      226.71     21.10 o 
  -6   2  10      452.27      466.25     25.38 o 
  -5   2  10      819.53      861.22     32.51 o 
  -4   2  10     2574.03     2621.26     42.54 o 
  -3   2  10     1048.04      989.11     21.10 o 
  -2   2  10     4094.47     4190.61     84.27 o 
  -1   2  10     5178.86     5258.56     72.07 o 
   0   2  10     5627.19     5603.09    111.64 o 
   1   2  10     1425.22     1465.02     22.01 o 
   2   2  10     2527.33     2488.39     42.12 o 
   3   2  10     1753.66     1705.91     32.40 o 
   4   2  10      822.06      785.24     20.95 o 
   5   2  10       93.54       79.56     14.54 o 
   6   2  10       10.19       12.26     11.69 o 
   7   2  10        0.39        7.13     12.55 o 
  -9   3  10      524.56      532.70     32.22 o 
  -8   3  10      582.25      543.82     31.08 o 
  -7   3  10      945.49      992.11     39.35 o 
  -6   3  10     1802.27     1850.76     54.75 o 
  -5   3  10     2820.69     2845.15     71.58 o 
  -4   3  10     2243.79     2241.44     37.63 o 
  -3   3  10     1517.16     1546.72     27.48 o 
  -2   3  10     1172.86     1220.59     22.17 o 
  -1   3  10       95.30      122.91     12.55 o 
   0   3  10       95.30       98.10     11.69 o 
   1   3  10      187.05      193.92     15.11 o 
   2   3  10      335.23      320.95     13.18 o 
   3   3  10      894.90      911.71     22.41 o 
   4   3  10      793.76      846.08     18.71 o 
   5   3  10      918.58      945.63     41.35 o 
   6   3  10      400.64      380.42     29.37 o 
  -9   4  10      159.61      168.82     22.81 o 
  -8   4  10      152.70      174.52     21.67 o 
  -7   4  10      143.33      114.35     16.54 o 
  -6   4  10       57.51       73.57     13.97 o 
  -5   4  10       39.43       28.23     10.55 o 
  -4   4  10      493.08      477.50     14.09 o 
  -3   4  10      491.53      507.00     14.54 o 
  -2   4  10     1296.03     1298.34     22.40 o 
  -1   4  10     1059.59     1052.28     35.65 o 
   0   4  10     2280.86     2195.53     58.46 o 
   1   4  10     1824.64     1849.05     52.47 o 
   2   4  10     1169.95     1187.45     40.49 o 
   3   4  10     1788.96     1794.57     30.11 o 
   4   4  10      321.81      339.34     17.00 o 
   5   4  10      327.88      338.78     27.09 o 
   6   4  10      208.09      177.66     23.10 o 
  -9   5  10       37.11       64.16     16.83 o 
  -8   5  10      393.64      428.61     30.23 o 
  -7   5  10      943.34      906.84     38.78 o 
  -6   5  10     1158.70     1198.86     44.20 o 
  -5   5  10     1106.67     1130.13     40.49 o 
  -4   5  10     2058.00     2065.63     34.88 o 
  -3   5  10     1845.70     1835.99     29.96 o 
  -2   5  10      744.81      747.43     30.51 o 
  -1   5  10      715.77      680.70     29.37 o 
   0   5  10      531.54      523.29     26.52 o 
   1   5  10      212.06      222.43     18.82 o 
   2   5  10       20.84       16.83      9.41 o 
   3   5  10       93.39      101.96      8.41 o 
   4   5  10       51.23       56.92     12.98 o 
   5   5  10      537.82      569.20     34.79 o 
  -9   6  10      271.52      304.28     29.37 o 
  -8   6  10      314.22      323.95     26.81 o 
  -7   6  10      366.60      401.81     27.66 o 
  -6   6  10      183.68      205.32     21.67 o 
  -5   6  10      156.17      140.82     16.11 o 
  -4   6  10       17.37       14.26      9.41 o 
  -3   6  10       42.65       41.92     12.26 o 
  -2   6  10      122.90      113.50     14.83 o 
  -1   6  10     1013.85      895.44     35.36 o 
   0   6  10     2036.50     2014.73     59.60 o 
   1   6  10     2082.65     2148.47     63.02 o 
   2   6  10     1384.20     1330.61     47.34 o 
   3   6  10     1878.59     1956.11     33.74 o 
   4   6  10     1181.37     1270.66     71.86 o 
   5   6  10      707.14      715.82     57.32 o 
  -8   7  10       80.76       57.89     16.54 o 
  -7   7  10      142.35      161.12     21.10 o 
  -6   7  10      508.49      509.60     31.37 o 
  -5   7  10      915.88      911.40     39.35 o 
  -4   7  10      787.78      757.13     35.65 o 
  -3   7  10     1850.70     1904.65     59.03 o 
  -2   7  10     2274.52     2200.66     63.88 o 
  -1   7  10     1151.59     1128.13     42.78 o 
   0   7  10     1663.80     1689.64     55.32 o 
   1   7  10      912.62      865.21     38.21 o 
   2   7  10      507.96      487.07     30.23 o 
   3   7  10      342.53      373.93     20.66 o 
   4   7  10        8.79        5.26      8.06 o 
  -8   8  10      391.93      388.12     30.23 o 
  -7   8  10      665.04      677.57     36.79 o 
  -6   8  10      507.86      566.63     34.22 o 
  -5   8  10      331.46      337.64     27.09 o 
  -4   8  10      127.67      114.92     17.40 o 
  -3   8  10       21.92       38.78     12.26 o 
  -2   8  10      130.89      128.90     17.40 o 
  -1   8  10        4.04        5.99      9.70 o 
   0   8  10       79.52       97.81     17.11 o 
   1   8  10      280.14      330.80     25.38 o 
   2   8  10      574.12      596.01     24.50 o 
   3   8  10      497.18      508.38     23.81 o 
  -7   9  10       39.54       37.36     15.11 o 
  -6   9  10       52.66       37.93     14.54 o 
  -5   9  10      116.96      113.21     19.96 o 
  -4   9  10      596.11      633.36     35.93 o 
  -3   9  10      590.59      583.17     33.08 o 
  -2   9  10      738.84      766.82     38.21 o 
  -1   9  10     1801.94     1870.43     62.17 o 
   0   9  10     1360.56     1452.66     54.18 o 
   1   9  10      970.87     1092.77     47.62 o 
   2   9  10      397.99      453.14     31.94 o 
  -5  10  10      428.72      433.17     31.37 o 
  -4  10  10      322.05      355.32     30.23 o 
  -3  10  10      906.59      846.39     41.06 o 
  -2  10  10      297.73      294.30     25.95 o 
  -1  10  10       18.66       24.52     13.12 o 
   0  10  10        3.63        7.70     11.69 o 
  -1 -13  11      774.36      726.33     35.93 o 
   0 -13  11      557.39      557.85     20.40 o 
   1 -13  11      509.01      501.92     18.77 o 
  -2 -12  11       96.79      113.14     11.67 o 
  -1 -12  11      113.97      119.95     11.41 o 
   0 -12  11       50.58       42.47     16.83 o 
   1 -12  11      199.60      219.60     12.76 o 
  -4 -11  11      216.45      238.12     24.81 o 
  -3 -11  11      352.25      352.19     25.67 o 
  -2 -11  11      711.74      735.81     23.26 o 
  -1 -11  11     1044.63     1019.27     26.08 o 
   0 -11  11     1434.09     1365.28     32.79 o 
   1 -11  11     1962.98     1979.77     37.14 o 
   2 -11  11     1415.24     1399.05     35.08 o 
  -5 -10  11      928.03      896.58     40.78 o 
  -4 -10  11      628.80      615.11     32.79 o 
  -3 -10  11      930.77      966.16     39.64 o 
  -2 -10  11      698.28      698.02     21.27 o 
  -1 -10  11      245.79      219.15     11.75 o 
   0 -10  11       12.40       10.30      4.66 o 
   1 -10  11      124.02      113.39      7.89 o 
   2 -10  11       67.23       77.85     14.54 o 
   3 -10  11      258.74      247.81     10.84 o 
   4 -10  11      414.29      403.80     15.40 o 
   5 -10  11      182.85      183.65     13.40 o 
   6 -10  11      565.29      560.93     23.38 o 
   7 -10  11      357.01      384.70     22.53 o 
  -6  -9  11      128.05      124.62     19.96 o 
  -5  -9  11       52.43       45.91     13.69 o 
  -4  -9  11       14.24       11.98      9.98 o 
  -3  -9  11       68.18       85.96      9.65 o 
  -2  -9  11      231.93      216.15     13.21 o 
  -1  -9  11      228.93      239.83      9.68 o 
   0  -9  11     1465.85     1454.55     23.90 o 
   1  -9  11     2698.92     2636.99     42.14 o 
   2  -9  11     1560.56     1455.17     54.75 o 
   3  -9  11     2116.05     2057.22     41.92 o 
   4  -9  11     2053.19     2069.48     44.77 o 
   5  -9  11      932.62      942.77     27.66 o 
   6  -9  11      199.86      232.41     16.25 o 
   7  -9  11      192.38      196.77     18.25 o 
  -6  -8  11      303.59      268.92     25.10 o 
  -5  -8  11      595.96      618.98     29.80 o 
  -4  -8  11      938.29      942.78     25.41 o 
  -3  -8  11     1148.99     1152.92     47.05 o 
  -2  -8  11     1712.65     1715.67     35.26 o 
  -1  -8  11     2762.89     2685.12     47.69 o 
   0  -8  11     2914.34     2870.85     37.97 o 
   1  -8  11      502.46      524.84     10.82 o 
   2  -8  11      324.02      337.18     16.03 o 
   3  -8  11      240.63      252.38      8.84 o 
   4  -8  11        2.95        2.28      4.56 o 
   5  -8  11       25.58       32.22      7.41 o 
   6  -8  11       82.63       78.42     11.41 o 
   7  -8  11      254.65      262.07     19.68 o 
  -7  -7  11      653.31      685.55     36.50 o 
  -6  -7  11      319.70      342.49     26.24 o 
  -5  -7  11      912.88      938.14     25.09 o 
  -4  -7  11      777.65      836.51     23.12 o 
  -3  -7  11      139.23      141.67     17.40 o 
  -2  -7  11      131.54      130.03     22.53 o 
  -1  -7  11      301.49      304.35     14.11 o 
   0  -7  11       71.35       66.60      8.64 o 
   1  -7  11     1865.21     1840.70     36.20 o 
   2  -7  11     2031.88     1994.92     38.71 o 
   3  -7  11     2803.33     2732.24     42.33 o 
   4  -7  11     1181.26     1142.11     28.52 o 
   5  -7  11     2521.38     2526.04     57.03 o 
   6  -7  11     1640.93     1715.87     45.91 o 
   7  -7  11      643.14      686.12     29.37 o 
   8  -7  11      464.54      523.00     28.52 o 
  -7  -6  11       21.38       31.08     13.69 o 
  -6  -6  11      367.82      388.74     16.65 o 
  -5  -6  11      576.29      595.21     21.67 o 
  -4  -6  11     1538.94     1576.28     32.69 o 
  -3  -6  11     1672.54     1657.98     34.36 o 
  -2  -6  11     4448.63     4325.73     66.34 o 
  -1  -6  11     1395.96     1360.10     21.28 o 
   0  -6  11     2440.68     2414.67     31.64 o 
   1  -6  11     1621.09     1701.85     33.47 o 
   2  -6  11     1186.67     1127.19     17.33 o 
   3  -6  11      889.43      901.27     18.51 o 
   4  -6  11      402.96      407.46     13.08 o 
   5  -6  11       26.29       33.65      7.98 o 
   6  -6  11      104.67       97.24     12.26 o 
   7  -6  11       13.90        6.27      9.13 o 
   8  -6  11      155.17      175.38     19.39 o 
  -8  -5  11      618.76      618.82     34.51 o 
  -7  -5  11      984.88      963.88     40.49 o 
  -6  -5  11     1063.93     1040.88     35.08 o 
  -5  -5  11     2565.55     2478.03     44.72 o 
  -4  -5  11     1255.08     1173.16     28.37 o 
  -3  -5  11     1009.38     1003.13     24.09 o 
  -2  -5  11     1474.83     1441.11     31.09 o 
  -1  -5  11      231.29      240.71     11.37 o 
   0  -5  11       27.29       30.51      4.17 o 
   1  -5  11     1500.37     1525.43     22.00 o 
   2  -5  11      226.54      220.75      7.83 o 
   3  -5  11     1102.63     1090.45     39.92 o 
   4  -5  11     2506.12     2493.81     41.90 o 
   5  -5  11     1476.29     1503.13     40.21 o 
   6  -5  11      783.36      818.44     29.94 o 
   7  -5  11      658.58      673.00     29.94 o 
   8  -5  11      539.83      620.25     31.94 o 
  -8  -4  11      158.83      169.11     21.67 o 
  -7  -4  11      141.68      140.26     11.71 o 
  -6  -4  11        4.99       -0.95      5.68 o 
  -5  -4  11       11.32       10.72      4.37 o 
  -4  -4  11      408.07      419.60     11.29 o 
  -3  -4  11      671.76      669.31     15.60 o 
  -2  -4  11       69.52       86.59      7.77 o 
  -1  -4  11     2972.47     3009.58     37.95 o 
   0  -4  11     2767.94     2915.93     36.71 o 
   1  -4  11     2722.03     2886.51     36.63 o 
   2  -4  11     3886.80     4018.83     58.88 o 
   3  -4  11     2824.82     2865.39     68.16 o 
   4  -4  11     1591.26     1493.80     29.27 o 
   5  -4  11     1893.69     1832.77     35.02 o 
   6  -4  11      297.97      309.70     19.39 o 
   7  -4  11       36.84       29.09     11.41 o 
   8  -4  11        2.96       -2.00     10.55 o 
  -7  -3  11     1206.40     1227.37     24.12 o 
  -6  -3  11      991.94      989.68     29.20 o 
  -5  -3  11     2005.95     2045.80     30.68 o 
  -4  -3  11     4119.66     4117.26     50.56 o 
  -3  -3  11     2034.04     2030.53     21.22 o 
  -2  -3  11     1806.97     1797.44     25.99 o 
  -1  -3  11      768.90      744.96     14.05 o 
   0  -3  11     1353.08     1393.83     21.08 o 
   1  -3  11       76.86       82.42      5.32 o 
   2  -3  11       59.19       75.03      6.33 o 
   3  -3  11       16.13       13.97      6.84 o 
   4  -3  11      573.14      556.47     16.79 o 
   5  -3  11      524.59      513.26     19.25 o 
   6  -3  11      727.62      694.39     29.94 o 
   7  -3  11      840.14      847.81     36.50 o 
   8  -3  11      659.66      661.60     34.79 o 
  -8  -2  11      578.71      586.19     20.38 o 
  -7  -2  11      107.59      108.68     18.54 o 
  -6  -2  11      213.22      235.58     10.61 o 
  -5  -2  11      156.07      163.09      8.52 o 
  -4  -2  11        5.94       11.38      5.17 o 
  -3  -2  11      370.88      385.08      8.80 o 
  -2  -2  11      315.55      312.63      7.18 o 
  -1  -2  11     1250.71     1301.66     25.91 o 
   0  -2  11     3317.97     3389.57     41.85 o 
   1  -2  11     4067.28     4079.95     49.15 o 
   2  -2  11     3612.44     3593.67     59.32 o 
   3  -2  11     7939.18     7438.10    145.44 o 
   4  -2  11     2670.74     2582.12     44.56 o 
   5  -2  11      350.60      354.25     14.37 o 
   6  -2  11      786.79      783.65     33.08 o 
   7  -2  11      626.94      572.05     30.51 o 
   8  -2  11      108.89      117.78     19.11 o 
  -9  -1  11       74.13       83.55     17.68 o 
  -8  -1  11      252.87      287.49     17.82 o 
  -7  -1  11      494.45      510.07     18.32 o 
  -6  -1  11     1158.83     1198.64     27.66 o 
  -5  -1  11     1795.49     1735.12     33.04 o 
  -4  -1  11     3162.70     3123.94     40.77 o 
  -3  -1  11     2232.47     2173.63     26.09 o 
  -2  -1  11     3606.78     3652.63     38.56 o 
  -1  -1  11     8243.34     8171.41     77.16 o 
   0  -1  11     3482.82     3519.99     40.42 o 
   1  -1  11      726.46      756.74     18.74 o 
   2  -1  11      802.19      833.21     19.96 o 
   3  -1  11      116.72      115.21     12.55 o 
   4  -1  11        0.05       -4.31      4.31 o 
   5  -1  11       50.89       54.40      7.39 o 
   6  -1  11       66.89       69.13      8.61 o 
   7  -1  11      340.70      374.71     26.52 o 
  -9   0  11      211.92      198.48     23.38 o 
  -8   0  11      571.52      583.45     20.87 o 
  -7   0  11     1093.67     1104.93     27.68 o 
  -6   0  11      659.15      676.99     28.80 o 
  -5   0  11     2351.54     2297.89     40.83 o 
  -4   0  11     1981.15     1982.01     35.18 o 
  -3   0  11      359.90      338.91     11.59 o 
  -2   0  11        6.51        7.82      2.76 o 
  -1   0  11       14.80       25.02      3.16 o 
   0   0  11      551.07      557.75     10.24 o 
   1   0  11     1840.11     1804.47     26.11 o 
   2   0  11     1093.46     1127.39     19.14 o 
   3   0  11       18.27       27.95      7.98 o 
   4   0  11     2318.22     2184.68     40.35 o 
   5   0  11      908.33      872.88     22.87 o 
   6   0  11     1170.37     1154.37     43.92 o 
   7   0  11      464.96      453.42     29.94 o 
  -9   1  11       87.93      101.15     11.88 o 
  -8   1  11        0.08        2.85     10.84 o 
  -7   1  11       33.61       32.22     11.98 o 
  -6   1  11        5.56       11.69      8.84 o 
  -5   1  11     1389.43     1377.45     40.49 o 
  -4   1  11     1731.52     1762.39     40.49 o 
  -3   1  11     1548.92     1544.97     28.12 o 
  -2   1  11     2276.05     2330.93     37.37 o 
  -1   1  11     5148.92     5290.75     73.01 o 
   0   1  11     2296.91     2365.68     40.09 o 
   1   1  11     2638.59     2666.39     43.73 o 
   2   1  11     3110.34     3070.42     49.00 o 
   3   1  11     1368.15     1293.25     37.93 o 
   4   1  11      331.70      340.37     14.18 o 
   5   1  11       23.37       16.36      5.91 o 
   6   1  11        5.23       11.69     11.12 o 
   7   1  11       85.09       88.69     17.11 o 
  -9   2  11      540.57      549.81     33.94 o 
  -8   2  11      671.13      698.67     35.36 o 
  -7   2  11     1380.46     1328.32     46.20 o 
  -6   2  11     2001.26     1939.73     56.18 o 
  -5   2  11      653.38      672.64     19.16 o 
  -4   2  11     2166.66     2161.98     37.27 o 
  -3   2  11     1021.20     1020.87     21.29 o 
  -2   2  11      746.01      741.13     17.40 o 
  -1   2  11      282.72      293.06      9.70 o 
   0   2  11        0.77        4.16      2.89 o 
   1   2  11      192.41      168.82     10.23 o 
   2   2  11      215.24      212.03     18.25 o 
   3   2  11      763.78      750.64     20.03 o 
   4   2  11     1428.75     1353.67     29.94 o 
   5   2  11      967.74      924.52     40.21 o 
   6   2  11      842.96      877.47     41.06 o 
  -9   3  11      292.45      284.89     27.95 o 
  -8   3  11      107.68      125.48     19.11 o 
  -7   3  11       38.59       55.61     13.97 o 
  -6   3  11       40.68       41.92     12.26 o 
  -5   3  11       82.57       72.59      7.94 o 
  -4   3  11      640.19      615.63     16.58 o 
  -3   3  11     1310.23     1313.16     32.65 o 
  -2   3  11     1244.12     1247.97     23.18 o 
  -1   3  11     3826.50     3742.58     84.98 o 
   0   3  11     3392.89     3283.45     77.00 o 
   1   3  11     2146.27     2117.11     55.89 o 
   2   3  11     2503.17     2524.97     44.84 o 
   3   3  11     1856.04     1849.39     35.99 o 
   4   3  11      627.58      610.73     16.16 o 
   5   3  11      263.80      256.94     24.52 o 
   6   3  11      389.54      388.69     30.23 o 
  -9   4  11       48.98       51.62     16.54 o 
  -8   4  11      406.32      400.66     29.09 o 
  -7   4  11      432.51      479.66     29.37 o 
  -6   4  11      880.89      887.45     36.50 o 
  -5   4  11     1697.29     1720.67     32.88 o 
  -4   4  11     1637.65     1573.01     36.64 o 
  -3   4  11     1344.95     1336.49     24.84 o 
  -2   4  11     1896.71     1896.13     30.60 o 
  -1   4  11     1466.14     1439.54     44.20 o 
   0   4  11      919.96      852.95     32.79 o 
   1   4  11      245.73      276.62     19.39 o 
   2   4  11        0.68       -1.08      4.99 o 
   3   4  11        1.00        5.68      5.21 o 
   4   4  11        8.40        3.73      6.85 o 
   5   4  11      278.00      295.15     26.81 o 
  -9   5  11      338.77      325.09     29.94 o 
  -8   5  11      187.65      198.19     24.24 o 
  -7   5  11      453.19      515.87     31.37 o 
  -6   5  11      489.06      475.95     28.80 o 
  -5   5  11       42.26       46.05      6.60 o 
  -4   5  11        2.04       -0.20      3.64 o 
  -3   5  11       20.21       25.95      9.98 o 
  -2   5  11      133.49      143.73     16.54 o 
  -1   5  11      826.51      770.25     32.22 o 
   0   5  11     1306.38     1332.03     44.77 o 
   1   5  11      729.20      715.78     31.94 o 
   2   5  11     1442.61     1476.90     49.62 o 
   3   5  11     1546.66     1572.42     29.15 o 
   4   5  11     1087.60     1122.37     32.96 o 
   5   5  11      281.90      309.41     26.81 o 
  -8   6  11       35.40       40.21     14.54 o 
  -7   6  11      215.92      202.76     22.53 o 
  -6   6  11      356.77      355.04     26.81 o 
  -5   6  11      632.36      580.61     30.23 o 
  -4   6  11     1108.82     1116.44     42.78 o 
  -3   6  11     1854.01     1845.34     56.46 o 
  -2   6  11     1962.24     1824.52     55.61 o 
  -1   6  11     2281.25     2299.90     65.30 o 
   0   6  11     1957.34     1960.26     59.32 o 
   1   6  11     1224.85     1205.42     44.77 o 
   2   6  11      677.15      718.63     35.08 o 
   3   6  11      245.25      247.15     16.63 o 
   4   6  11        0.67       -5.44     11.98 o 
  -8   7  11      552.72      560.93     36.79 o 
  -7   7  11      467.99      521.01     33.94 o 
  -6   7  11      467.09      417.77     28.80 o 
  -5   7  11      515.35      507.32     30.80 o 
  -4   7  11      336.35      308.55     23.95 o 
  -3   7  11       45.42       52.47     13.69 o 
  -2   7  11       28.25       53.90     12.83 o 
  -1   7  11       94.03       84.13     15.97 o 
   0   7  11      337.30      323.38     24.52 o 
   1   7  11      186.19      192.78     21.96 o 
   2   7  11      497.27      521.86     31.37 o 
   3   7  11      447.39      454.35     22.08 o 
  -7   8  11        0.52        6.84     13.69 o 
  -6   8  11      103.92      122.91     20.53 o 
  -5   8  11      219.53      197.91     23.38 o 
  -4   8  11      557.63      535.55     31.37 o 
  -3   8  11      901.91      866.35     39.07 o 
  -2   8  11     1169.92     1151.80     45.63 o 
  -1   8  11      867.22      896.86     40.21 o 
   0   8  11     1410.74     1345.43     50.19 o 
   1   8  11      922.99      971.58     43.63 o 
   2   8  11      539.86      583.94     25.40 o 
  -6   9  11      616.32      703.23     39.64 o 
  -5   9  11      344.10      367.30     29.09 o 
  -4   9  11      437.95      464.54     31.08 o 
  -3   9  11      512.45      510.46     33.08 o 
  -2   9  11      166.02      211.31     24.52 o 
  -1   9  11      113.45      130.04     19.96 o 
   0   9  11       16.48       13.69     12.55 o 
   1   9  11       32.93       23.10     13.69 o 
  -4  10  11       95.27       88.40     18.25 o 
  -3  10  11      173.55      151.71     21.67 o 
  -2  10  11      352.54      334.22     29.09 o 
   0 -13  12        1.79       14.83     11.69 o 
   1 -13  12        9.73        0.57     10.84 o 
  -2 -12  12      598.60      589.45     33.08 o 
  -1 -12  12     1124.02     1147.32     36.36 o 
   0 -12  12      783.73      751.91     30.94 o 
   1 -12  12      892.19      839.83     37.93 o 
  -3 -11  12      849.59      822.72     38.21 o 
  -2 -11  12     1245.93     1224.52     46.48 o 
  -1 -11  12      808.78      850.27     23.57 o 
   0 -11  12        4.54        6.70      4.88 o 
   1 -11  12       83.99       75.57     14.26 o 
  -4 -10  12        0.17       15.68     11.98 o 
  -3 -10  12       67.69       90.97     15.97 o 
  -2 -10  12      177.87      171.39     19.11 o 
  -1 -10  12      325.67      324.01     13.63 o 
   0 -10  12      565.00      553.88     16.20 o 
   1 -10  12      926.48      879.99     19.78 o 
   2 -10  12     1837.75     1768.63     55.04 o 
  -5  -9  12      905.49      884.88     40.21 o 
  -4  -9  12      709.24      693.20     46.63 o 
  -3  -9  12     1212.25     1219.46     30.32 o 
  -2  -9  12     1087.51     1057.44     27.81 o 
  -1  -9  12      705.47      675.79     22.18 o 
   0  -9  12     1161.27     1134.30     20.24 o 
   1  -9  12     1371.42     1323.71     21.38 o 
   2  -9  12      142.47      159.13     18.54 o 
   5  -9  12        0.44        3.14      5.70 o 
   6  -9  12       27.26       27.09      8.84 o 
   7  -9  12      443.21      491.63     25.38 o 
  -6  -8  12      464.51      463.40     29.94 o 
  -5  -8  12      411.63      406.24     17.82 o 
  -4  -8  12      507.32      505.63     19.28 o 
  -3  -8  12      425.79      459.00     22.53 o 
  -2  -8  12      364.05      378.21     16.50 o 
  -1  -8  12       15.42       20.18      6.82 o 
   0  -8  12     2332.77     2313.90     43.96 o 
   1  -8  12      337.96      333.87      7.87 o 
   2  -8  12     1020.71     1008.54     38.93 o 
   3  -8  12     1210.52     1212.83     25.95 o 
   4  -8  12      984.38     1027.75     26.24 o 
   5  -8  12     1182.31     1270.15     33.94 o 
   6  -8  12     1188.28     1180.32     35.93 o 
   7  -8  12      602.88      673.86     29.09 o 
  -7  -7  12        2.41        2.28     12.26 o 
  -6  -7  12      148.87      149.16     12.60 o 
  -5  -7  12      709.14      714.75     22.44 o 
  -4  -7  12      652.22      644.57     20.81 o 
  -3  -7  12     1504.26     1600.56     34.14 o 
  -2  -7  12     2009.94     1966.49     53.18 o 
  -1  -7  12     3083.18     3055.62     55.89 o 
   0  -7  12      816.41      839.89     23.08 o 
   1  -7  12     1718.39     1677.69     49.90 o 
   2  -7  12     1364.15     1353.46     34.79 o 
   3  -7  12     1367.68     1369.17     24.82 o 
   4  -7  12     1248.41     1261.59     31.08 o 
   5  -7  12      119.99      126.62     12.26 o 
   6  -7  12        0.47        6.56      7.70 o 
   7  -7  12       47.82       47.34     11.69 o 
  -7  -6  12      808.68      777.09     37.93 o 
  -6  -6  12     1163.11     1159.21     29.07 o 
  -5  -6  12     1766.20     1812.07     37.63 o 
  -4  -6  12     2159.21     2205.73     42.05 o 
  -3  -6  12      635.31      650.96     20.12 o 
  -2  -6  12       28.45       34.51      7.06 o 
  -1  -6  12      355.89      365.42     14.82 o 
   0  -6  12      174.96      172.80      6.43 o 
   1  -6  12      464.25      457.26     11.52 o 
   2  -6  12      164.22      142.59     16.25 o 
   3  -6  12      552.35      566.33     14.51 o 
   4  -6  12     1804.26     1773.34     32.68 o 
   5  -6  12     1543.28     1533.65     40.78 o 
   6  -6  12      774.92      796.20     29.37 o 
   7  -6  12      692.63      750.28     31.65 o 
  -8  -5  12      143.52      121.20     20.25 o 
  -7  -5  12       41.70       40.21     14.26 o 
  -6  -5  12        0.80       -4.41      5.82 o 
  -5  -5  12       27.47       34.38     11.12 o 
  -4  -5  12       24.02       16.45      5.96 o 
  -3  -5  12      762.07      752.63     21.05 o 
  -2  -5  12     1348.27     1381.24     29.64 o 
  -1  -5  12     1308.62     1331.63     34.52 o 
   0  -5  12     2370.50     2378.21     31.93 o 
   1  -5  12     2998.62     3017.12     38.59 o 
   2  -5  12     5961.41     5691.72    119.20 o 
   3  -5  12     1902.77     1915.49     53.61 o 
   4  -5  12       86.74       84.51      7.67 o 
   5  -5  12      567.95      544.16     17.32 o 
   6  -5  12       89.91       99.52     13.40 o 
   7  -5  12        3.83        1.14      8.84 o 
  -8  -4  12      195.90      207.32     24.24 o 
  -7  -4  12      512.05      506.71     28.94 o 
  -6  -4  12     1172.68     1163.38     50.48 o 
  -5  -4  12     1222.40     1255.28     28.98 o 
  -4  -4  12      657.28      665.11     19.73 o 
  -3  -4  12     2467.12     2450.50     43.15 o 
  -2  -4  12     3470.56     3498.03     44.46 o 
  -1  -4  12     2672.24     2684.06     35.41 o 
   0  -4  12     1753.08     1717.95     37.22 o 
   1  -4  12      371.39      366.37     10.08 o 
   2  -4  12        0.11       31.65      9.70 o 
   3  -4  12       16.86       14.83      7.98 o 
   4  -4  12      130.52      132.81      9.39 o 
   5  -4  12      427.48      395.49     15.38 o 
   6  -4  12      191.77      189.92     16.83 o 
   7  -4  12      792.51      787.07     34.22 o 
  -8  -3  12      403.03      366.73     28.23 o 
  -7  -3  12      163.91      178.22     13.15 o 
  -6  -3  12      291.04      296.85     15.18 o 
  -5  -3  12      352.66      366.20     11.69 o 
  -4  -3  12       50.82       48.98      5.43 o 
  -3  -3  12        3.13        6.04      4.77 o 
  -2  -3  12      305.63      314.71      9.73 o 
  -1  -3  12     1257.26     1251.72     24.69 o 
   0  -3  12     2762.07     2776.00     36.29 o 
   1  -3  12     1728.59     1756.13     26.12 o 
   2  -3  12      521.23      537.83     24.52 o 
   3  -3  12     1564.19     1526.52     44.77 o 
   4  -3  12     2046.26     1938.15     36.67 o 
   5  -3  12     1622.47     1530.32     32.05 o 
   6  -3  12     1004.78      949.05     35.65 o 
   7  -3  12      293.24      243.25     22.81 o 
  -8  -2  12      217.13      216.23     14.74 o 
  -7  -2  12      467.05      446.78     15.04 o 
  -6  -2  12      421.55      436.46     13.81 o 
  -5  -2  12     2227.97     2162.11     32.41 o 
  -4  -2  12     5060.23     4925.94     59.41 o 
  -3  -2  12     3857.36     3781.40     43.55 o 
  -2  -2  12     2366.71     2326.57     35.46 o 
  -1  -2  12     4542.23     4584.73     54.79 o 
   0  -2  12     1889.11     1921.39     27.92 o 
   1  -2  12     1271.09     1303.01     21.48 o 
   2  -2  12     1371.01     1440.68     42.49 o 
   3  -2  12      118.84      126.62     13.97 o 
   4  -2  12        6.95        5.99      5.24 o 
   5  -2  12       46.97       46.02      7.25 o 
   6  -2  12      473.45      460.80     17.78 o 
   7  -2  12      277.40      254.09     22.81 o 
  -8  -1  12      811.83      843.64     26.66 o 
  -7  -1  12     1093.00     1125.84     24.81 o 
  -6  -1  12      889.93      902.99     19.79 o 
  -5  -1  12     1122.10     1091.30     20.95 o 
  -4  -1  12      773.11      761.05     16.17 o 
  -3  -1  12      491.13      505.87     12.38 o 
  -2  -1  12        1.94        5.87      4.69 o 
  -1  -1  12      151.08      162.62      5.62 o 
   0  -1  12      122.96      128.33      7.12 o 
   1  -1  12     1079.58     1116.66     34.79 o 
   2  -1  12     1087.54     1089.92     35.65 o 
   3  -1  12     3352.44     3302.56     75.86 o 
   4  -1  12     1002.08      952.89     24.17 o 
   5  -1  12      874.39      827.29     25.95 o 
   6  -1  12      847.31      861.79     37.07 o 
   7  -1  12      741.98      744.87     36.50 o 
  -9   0  12      146.40      136.28     13.40 o 
  -8   0  12       35.87       48.16      9.36 o 
  -7   0  12        0.34        8.56      6.44 o 
  -6   0  12       88.28       82.15      7.73 o 
  -5   0  12      219.20      213.45     12.00 o 
  -4   0  12     1352.25     1345.29     22.90 o 
  -3   0  12      780.86      793.44     20.05 o 
  -2   0  12     2262.39     2244.76     30.90 o 
  -1   0  12     3060.15     3068.45     34.11 o 
   0   0  12     3231.44     3278.84     35.79 o 
   1   0  12      858.46      879.16     16.53 o 
   2   0  12     2334.32     2325.28     58.75 o 
   3   0  12     1580.83     1468.06     42.49 o 
   4   0  12      193.45      192.42     11.97 o 
   5   0  12       34.02       30.34      8.56 o 
   6   0  12        8.78       15.68     10.84 o 
   7   0  12        6.41       17.97     11.69 o 
  -9   1  12      323.33      322.51     24.10 o 
  -8   1  12      568.33      522.72     30.80 o 
  -7   1  12      775.44      757.98     34.22 o 
  -6   1  12      528.81      548.90     20.67 o 
  -5   1  12     1889.12     1863.79     35.63 o 
  -4   1  12      730.11      761.16     19.51 o 
  -3   1  12      130.96      118.28      8.28 o 
  -2   1  12      724.46      717.55     29.94 o 
  -1   1  12      940.81      932.80     16.77 o 
   0   1  12       96.76       99.48      8.27 o 
   1   1  12      443.42      481.11     15.13 o 
   2   1  12        9.81       10.28      4.66 o 
   3   1  12      289.07      312.55     19.11 o 
   4   1  12      654.22      633.98     20.00 o 
   5   1  12      791.62      807.60     37.07 o 
   6   1  12      724.45      768.53     37.64 o 
  -9   2  12      235.21      202.47     23.95 o 
  -8   2  12       54.98       69.30     16.25 o 
  -7   2  12       36.05       31.08     11.98 o 
  -6   2  12        7.20        5.41      6.13 o 
  -5   2  12       72.36       69.43     11.55 o 
  -4   2  12      426.64      379.07     17.54 o 
  -3   2  12      564.78      561.42     34.79 o 
  -2   2  12     2964.15     2938.95     45.39 o 
  -1   2  12     2524.16     2508.17     39.54 o 
   0   2  12     3356.63     3324.97     54.72 o 
   1   2  12     4223.59     4268.49     66.34 o 
   2   2  12     2555.78     2523.57     44.36 o 
   3   2  12     2033.66     2052.46     38.51 o 
   4   2  12      881.45      884.89     24.32 o 
   5   2  12      525.47      540.68     31.94 o 
   6   2  12      247.77      206.75     24.24 o 
  -9   3  12       84.34       75.86     17.97 o 
  -8   3  12      288.08      307.70     26.52 o 
  -7   3  12      775.79      760.84     35.93 o 
  -6   3  12      682.11      669.18     23.53 o 
  -5   3  12     1495.05     1491.75     30.39 o 
  -4   3  12     2436.74     2318.45     39.64 o 
  -3   3  12     2034.34     1979.13     35.22 o 
  -2   3  12     1681.88     1666.62     35.79 o 
  -1   3  12     1254.57     1248.48     39.64 o 
   0   3  12      807.12      777.37     29.94 o 
   1   3  12      752.72      788.06     24.52 o 
   2   3  12      100.00      105.28      9.77 o 
   3   3  12       38.24       43.50      7.18 o 
   4   3  12       97.81      123.07     24.52 o 
   5   3  12      277.47      286.88     26.24 o 
  -8   4  12      378.80      385.84     29.94 o 
  -7   4  12      647.96      607.13     33.36 o 
  -6   4  12      524.10      523.22     18.22 o 
  -5   4  12      103.82      106.49     29.66 o 
  -4   4  12        4.79        6.49      6.13 o 
  -3   4  12       12.84       14.84      4.05 o 
  -2   4  12       50.87       33.94      9.98 o 
  -1   4  12     1976.18     1947.43     55.04 o 
   0   4  12     1096.87     1091.06     38.78 o 
   1   4  12      996.59     1016.63     37.64 o 
   2   4  12      869.66      898.70     24.78 o 
   3   4  12     1217.76     1248.74     29.71 o 
   4   4  12      704.84      672.15     36.79 o 
   5   4  12      258.19      252.95     27.38 o 
  -8   5  12       63.30       78.14     17.97 o 
  -7   5  12       53.79       53.04     15.68 o 
  -6   5  12      137.36      123.62     10.18 o 
  -5   5  12      637.20      629.09     31.65 o 
  -4   5  12      698.30      661.03     31.08 o 
  -3   5  12     1067.19     1059.41     39.92 o 
  -2   5  12     1507.46     1491.16     48.48 o 
  -1   5  12     1959.59     1972.52     57.89 o 
   0   5  12     1553.06     1538.21     49.62 o 
   1   5  12      606.71      651.33     30.80 o 
   2   5  12      489.47      514.71     19.48 o 
   3   5  12      177.55      174.86     11.34 o 
   4   5  12        3.35       -1.43     11.41 o 
  -8   6  12      322.39      329.09     29.94 o 
  -7   6  12      498.78      529.56     33.36 o 
  -6   6  12      470.05      497.34     31.65 o 
  -5   6  12      319.71      325.38     25.67 o 
  -4   6  12      255.06      236.98     22.24 o 
  -3   6  12       85.11       89.54     15.40 o 
  -2   6  12        3.54        9.41      9.41 o 
  -1   6  12      103.63       87.55     14.54 o 
   0   6  12       84.76       71.01     14.54 o 
   1   6  12      164.11      172.53     19.96 o 
   2   6  12      951.89      918.53     40.21 o 
   3   6  12      481.92      509.46     23.21 o 
  -7   7  12        1.44        1.14     13.12 o 
  -6   7  12       17.10        4.56     12.55 o 
  -5   7  12      220.09      170.82     21.67 o 
  -4   7  12      812.43      744.01     37.07 o 
  -3   7  12     1181.58     1152.37     45.34 o 
  -2   7  12     1047.78     1036.59     42.21 o 
  -1   7  12     1462.31     1442.39     51.05 o 
   0   7  12     1137.30     1160.64     45.63 o 
   1   7  12      860.25      863.21     39.64 o 
   2   7  12      619.38      628.80     35.08 o 
  -6   8  12      761.14      754.85     40.49 o 
  -5   8  12      584.76      623.95     35.36 o 
  -4   8  12      193.12      188.50     22.24 o 
  -3   8  12      330.83      365.87     27.95 o 
  -2   8  12      331.32      350.19     25.95 o 
  -1   8  12       69.43       59.60     15.11 o 
   0   8  12        1.03       -7.70      9.70 o 
   1   8  12        0.61       -3.71     10.55 o 
  -5   9  12        0.32        2.85     11.69 o 
  -4   9  12       11.59       -3.14     11.12 o 
  -3   9  12      200.95      188.78     22.81 o 
  -2   9  12      193.30      185.36     23.67 o 
  -1   9  12      677.20      708.36     38.50 o 
  -1 -12  13      129.73       99.52     17.11 o 
   0 -12  13      179.65      228.14     25.10 o 
   1 -12  13       66.25       85.55     17.68 o 
  -3 -11  13       36.34       31.37     13.40 o 
  -2 -11  13      181.44      239.54     22.53 o 
  -1 -11  13      551.70      532.98     31.65 o 
   0 -11  13      832.87      906.84     39.92 o 
   1 -11  13     1231.58     1279.85     47.91 o 
  -4 -10  13      790.23      741.44     37.64 o 
  -3 -10  13      578.36      549.81     32.22 o 
  -2 -10  13     1818.95     1831.08     57.89 o 
  -1 -10  13     1050.64     1087.93     42.78 o 
   0 -10  13      448.79      379.28     25.95 o 
   1 -10  13      646.07      655.32     33.08 o 
  -5  -9  13      230.09      236.78     16.32 o 
  -4  -9  13       60.81       69.60     10.35 o 
  -3  -9  13      101.04       99.59     11.07 o 
  -2  -9  13      251.89      236.17     16.54 o 
  -1  -9  13       77.55       70.74      9.78 o 
   0  -9  13       97.36       97.07     11.09 o 
   1  -9  13      140.33      158.27     13.11 o 
   2  -9  13      806.24      818.54     45.06 o 
  -6  -8  13      147.26      138.02     20.25 o 
  -5  -8  13      135.70      137.45     19.82 o 
  -4  -8  13      344.48      347.95     17.13 o 
  -3  -8  13      812.10      837.52     24.63 o 
  -2  -8  13     2327.11     2258.20     70.86 o 
  -1  -8  13      857.51      882.51     37.50 o 
   0  -8  13     1643.85     1672.33     36.30 o 
   1  -8  13     1266.60     1311.91     31.56 o 
   2  -8  13     1017.73     1020.15     27.62 o 
   3  -8  13      779.99      717.49     34.51 o 
   4  -8  13      455.85      455.99     15.97 o 
   5  -8  13       59.16       63.88      9.13 o 
   6  -8  13        1.52        3.14      7.98 o 
  -6  -7  13      662.77      705.77     23.74 o 
  -5  -7  13     1118.75     1125.24     39.78 o 
  -4  -7  13     1094.25     1107.68     28.64 o 
  -3  -7  13      657.47      742.14     38.93 o 
  -2  -7  13      646.14      697.47     22.18 o 
  -1  -7  13       53.23       46.40      8.15 o 
   0  -7  13       21.41       20.43      6.62 o 
   1  -7  13        0.76       -0.46      5.60 o 
   2  -7  13      141.51      168.25     18.54 o 
   3  -7  13     1051.60     1004.50     35.08 o 
   4  -7  13     1133.54     1093.53     23.63 o 
   5  -7  13      530.70      583.17     21.96 o 
   6  -7  13      713.41      726.33     27.95 o 
   7  -7  13      794.79      855.80     33.36 o 
  -7  -6  13      130.92      113.50     19.11 o 
  -6  -6  13        7.71       -6.15      6.70 o 
  -5  -6  13      166.91      172.27     13.07 o 
  -4  -6  13      523.05      525.11     19.39 o 
  -3  -6  13      691.36      721.28     21.77 o 
  -2  -6  13     1043.89     1034.15     26.81 o 
  -1  -6  13     3026.29     2899.07     50.41 o 
   0  -6  13     2087.33     2061.95     44.20 o 
   1  -6  13     3439.85     3366.82     56.55 o 
   2  -6  13     4359.29     4290.68     97.81 o 
   3  -6  13      971.91      944.84     29.37 o 
   4  -6  13      734.06      728.92     23.53 o 
   5  -6  13      624.73      647.62     24.24 o 
   6  -6  13      134.60      137.74     14.54 o 
   7  -6  13        3.68        5.13      9.70 o 
  -7  -5  13      304.89      310.18     17.54 o 
  -6  -5  13      909.00      980.65     27.36 o 
  -5  -5  13     1529.54     1555.07     34.48 o 
  -4  -5  13     1807.21     1820.34     37.26 o 
  -3  -5  13     1643.84     1608.60     33.86 o 
  -2  -5  13     1964.16     1902.68     37.40 o 
  -1  -5  13     2155.40     2233.94     62.17 o 
   0  -5  13     1318.06     1275.91     28.83 o 
   1  -5  13      234.96      226.07     12.70 o 
   2  -5  13       94.80       88.12     13.97 o 
   3  -5  13       43.09       45.34     10.55 o 
   4  -5  13      303.87      279.96     12.44 o 
   5  -5  13      346.09      338.43     14.66 o 
   6  -5  13      412.64      445.44     23.38 o 
   7  -5  13      733.20      726.90     32.22 o 
  -8  -4  13      375.99      339.64     27.09 o 
  -7  -4  13      237.54      253.01     15.48 o 
  -6  -4  13      184.89      171.65     15.83 o 
  -5  -4  13       92.33      102.10     10.66 o 
  -4  -4  13      711.70      686.44     20.87 o 
  -3  -4  13      169.28      164.96     11.36 o 
  -2  -4  13      225.30      214.07     12.10 o 
  -1  -4  13      402.32      383.71     15.09 o 
   0  -4  13     2157.30     2218.79     40.40 o 
   1  -4  13     1500.59     1499.66     31.30 o 
   2  -4  13     1019.42     1085.93     37.93 o 
   3  -4  13     1066.15     1028.90     36.50 o 
   4  -4  13      764.09      766.40     20.79 o 
   5  -4  13     1167.76     1080.25     26.42 o 
   6  -4  13      517.26      477.66     24.81 o 
   7  -4  13      278.23      298.29     23.67 o 
  -8  -3  13       21.75       15.68     12.83 o 
  -7  -3  13      209.33      192.76     14.05 o 
  -6  -3  13      853.89      889.08     25.17 o 
  -5  -3  13      560.23      561.57     29.52 o 
  -4  -3  13     1504.29     1477.93     31.86 o 
  -3  -3  13     2349.83     2275.80     41.53 o 
  -2  -3  13     2968.47     3036.06     50.48 o 
  -1  -3  13     2716.40     2722.68     46.22 o 
   0  -3  13      138.64      151.82     10.06 o 
   1  -3  13     1669.20     1680.90     33.32 o 
   2  -3  13     2221.38     2167.58     57.60 o 
   3  -3  13      316.82      265.78     18.82 o 
   4  -3  13       59.87       50.42      7.45 o 
   5  -3  13       38.10       44.58      7.23 o 
   6  -3  13      275.90      233.55     20.25 o 
   7  -3  13      437.19      404.66     27.38 o 
  -8  -2  13      700.60      731.79     29.80 o 
  -7  -2  13      761.52      773.72     26.09 o 
  -6  -2  13     1294.56     1267.83     30.51 o 
  -5  -2  13      400.89      405.97     16.50 o 
  -4  -2  13       63.44       66.85      6.04 o 
  -3  -2  13      133.26      132.73      7.02 o 
  -2  -2  13      885.59      858.64     36.64 o 
  -1  -2  13      253.43      249.10     12.05 o 
   0  -2  13       45.57       54.86      7.39 o 
   1  -2  13     1084.86     1109.60     37.36 o 
   2  -2  13     2440.65     2486.40     63.31 o 
   3  -2  13     1008.23      964.16     34.79 o 
   4  -2  13     2852.57     2712.87     48.29 o 
   5  -2  13     1136.41     1103.78     27.41 o 
   6  -2  13      943.17      957.50     26.82 o 
   7  -2  13      562.97      570.34     31.94 o 
  -8  -1  13        0.42        6.36      9.84 o 
  -7  -1  13        2.98       17.38      7.40 o 
  -6  -1  13        1.27        1.82      4.57 o 
  -5  -1  13      782.69      783.87     17.75 o 
  -4  -1  13     1637.41     1597.45     32.72 o 
  -3  -1  13     2249.97     2259.56     32.04 o 
  -2  -1  13     1454.57     1434.30     24.29 o 
  -1  -1  13     6641.54     6543.03     75.73 o 
   0  -1  13     7326.69     7207.32     99.48 o 
   1  -1  13     3457.16     3597.43     82.98 o 
   2  -1  13     2493.39     2411.40     61.60 o 
   3  -1  13      993.57      931.37     33.65 o 
   4  -1  13       81.25       98.09     11.69 o 
   5  -1  13       74.34       78.22      9.45 o 
   6  -1  13       50.38       45.34     13.12 o 
  -8   0  13      421.14      440.72     20.26 o 
  -7   0  13      531.85      559.92     17.11 o 
  -6   0  13      609.23      626.01     16.68 o 
  -5   0  13      709.25      699.99     16.87 o 
  -4   0  13     1196.04     1203.11     21.85 o 
  -3   0  13      589.10      590.52     14.06 o 
  -2   0  13     1133.36     1124.16     19.62 o 
  -1   0  13      758.22      722.89     14.63 o 
   0   0  13        1.97        6.18      3.25 o 
   1   0  13      454.59      422.51     15.83 o 
   2   0  13      346.58      342.49     20.82 o 
   3   0  13      398.80      387.55     21.67 o 
   4   0  13      139.95      157.90     11.69 o 
   5   0  13      624.58      643.60     31.37 o 
   6   0  13      892.02      855.51     39.35 o 
  -8   1  13      329.11      316.57     14.91 o 
  -7   1  13       31.27       21.36      7.92 o 
  -6   1  13        1.40       -0.30      5.64 o 
  -5   1  13       86.97       95.75      9.25 o 
  -4   1  13      112.13      105.23     16.40 o 
  -3   1  13      371.71      388.61     13.69 o 
  -2   1  13     1942.57     1934.19     28.56 o 
  -1   1  13     2412.65     2460.06     33.74 o 
   0   1  13     2006.00     1971.34     36.62 o 
   1   1  13     1660.25     1605.39     31.50 o 
   2   1  13     1072.66     1080.23     37.07 o 
   3   1  13     1593.95     1612.64     47.34 o 
   4   1  13      885.87      865.70     26.95 o 
   5   1  13      380.85      408.36     28.23 o 
   6   1  13      176.23      175.38     22.24 o 
  -8   2  13      517.25      473.10     31.37 o 
  -7   2  13      267.60      257.90     15.46 o 
  -6   2  13      663.68      654.09     42.35 o 
  -5   2  13     1334.21     1303.59     28.58 o 
  -4   2  13     2038.00     2001.12     36.26 o 
  -3   2  13     1687.37     1662.73     30.93 o 
  -2   2  13     1903.49     1880.87     32.84 o 
  -1   2  13     2291.30     2327.03     49.90 o 
   0   2  13      291.39      294.01     13.72 o 
   1   2  13       14.37       25.96      6.10 o 
   2   2  13      526.40      499.66     17.11 o 
   3   2  13       40.95       53.33     10.84 o 
   4   2  13      233.29      249.67     14.59 o 
   5   2  13      375.28      383.55     28.52 o 
  -8   3  13      273.59      297.43     26.52 o 
  -7   3  13      598.04      573.83     20.95 o 
  -6   3  13      513.75      529.61     22.39 o 
  -5   3  13      321.25      321.47     14.25 o 
  -4   3  13       12.08        6.95      9.13 o 
  -3   3  13      264.74      266.25     10.91 o 
  -2   3  13      705.33      681.85     16.56 o 
  -1   3  13      506.37      461.69     23.38 o 
   0   3  13     1355.98     1353.70     42.78 o 
   1   3  13     1534.51     1618.52     38.93 o 
   2   3  13     2043.02     2075.62     40.73 o 
   3   3  13     1953.70     1984.50     55.04 o 
   4   3  13      823.20      867.77     41.06 o 
   5   3  13      831.51      828.99     41.63 o 
  -8   4  13       13.99        5.69      8.20 o 
  -7   4  13      145.62      133.94     11.92 o 
  -6   4  13      193.99      210.32     12.86 o 
  -5   4  13      952.43      999.91     24.10 o 
  -4   4  13     1211.03     1149.76     24.46 o 
  -3   4  13     1408.41     1333.46     44.77 o 
  -2   4  13     1484.21     1490.30     47.05 o 
  -1   4  13     1187.38     1169.48     40.78 o 
   0   4  13     1822.18     1844.48     54.47 o 
   1   4  13      969.73      987.87     26.81 o 
   2   4  13      353.38      354.95     16.33 o 
   3   4  13       95.29       74.43     12.26 o 
   4   4  13       30.00       30.80     13.97 o 
  -8   5  13      453.56      461.41     33.36 o 
  -7   5  13      493.57      483.36     32.22 o 
  -6   5  13      334.67      330.23     26.81 o 
  -5   5  13      237.54      254.09     22.53 o 
  -4   5  13      106.45      108.65     15.97 o 
  -3   5  13      345.88      347.34     23.38 o 
  -2   5  13       74.13       71.29     12.83 o 
  -1   5  13       28.55       40.78     11.41 o 
   0   5  13      114.03      121.48     16.54 o 
   1   5  13      270.41      282.60     22.53 o 
   2   5  13      503.46      545.36     20.85 o 
   3   5  13      756.50      808.74     41.63 o 
  -7   6  13        0.49        0.57     12.55 o 
  -6   6  13       39.66       19.39     12.83 o 
  -5   6  13      247.34      211.03     23.67 o 
  -4   6  13      439.91      407.51     27.95 o 
  -3   6  13      435.88      421.77     27.38 o 
  -2   6  13     1231.90     1200.00     44.77 o 
  -1   6  13     1808.28     1854.46     58.75 o 
   0   6  13     1357.60     1351.42     48.76 o 
   1   6  13      599.94      605.13     32.22 o 
   2   6  13      795.34      806.07     25.84 o 
   3   6  13      735.13      743.72     42.49 o 
  -6   7  13      609.46      640.49     37.07 o 
  -5   7  13      773.06      710.65     37.93 o 
  -4   7  13      765.86      798.19     39.07 o 
  -3   7  13      689.86      637.07     34.51 o 
  -2   7  13      180.49      213.31     22.24 o 
  -1   7  13       39.11       43.35     13.12 o 
   0   7  13       37.82       63.31     15.11 o 
   1   7  13        0.25        2.00     10.55 o 
  -5   8  13        1.21       -8.27     10.84 o 
  -4   8  13      274.72      266.63     25.95 o 
  -3   8  13      200.69      195.34     23.38 o 
  -2   8  13      322.51      380.13     28.52 o 
  -1   8  13      535.28      514.45     31.65 o 
   0   8  13      636.39      746.58     39.07 o 
   0 -12  14      456.11      494.49     32.22 o 
   1 -12  14      732.07      755.42     39.35 o 
  -2 -11  14     1384.68     1481.75     53.90 o 
  -1 -11  14      929.79      941.92     41.35 o 
   0 -11  14      709.14      729.47     37.07 o 
   1 -11  14      577.35      608.55     33.94 o 
  -4 -10  14      271.97      264.92     25.10 o 
  -3 -10  14      180.39      234.72     16.93 o 
  -2 -10  14        0.09        4.67      8.27 o 
  -1 -10  14       43.42       17.80      8.15 o 
   0 -10  14      279.83      259.27     16.41 o 
   1 -10  14      271.99      291.73     25.10 o 
  -4  -9  14      320.97      352.04     18.01 o 
  -3  -9  14      423.74      419.16     19.14 o 
  -2  -9  14     1205.28     1221.10     31.74 o 
  -1  -9  14     1546.97     1578.51     37.00 o 
   0  -9  14     1159.95     1136.69     30.85 o 
   1  -9  14     2278.28     2272.76     46.58 o 
   2  -9  14     1082.06     1066.54     42.49 o 
  -5  -8  14      722.82      788.22     25.44 o 
  -4  -8  14      342.37      337.97     17.20 o 
  -3  -8  14      763.90      813.43     48.91 o 
  -2  -8  14      483.14      481.33     19.24 o 
  -1  -8  14       25.69       16.48      7.34 o 
   0  -8  14      169.11      170.04     13.41 o 
   1  -8  14        5.35        6.10      6.50 o 
   2  -8  14       64.00       51.33     12.83 o 
   3  -8  14      293.74      314.26     25.10 o 
  -6  -7  14        5.10        3.96      7.59 o 
  -5  -7  14       39.80       42.72      8.96 o 
  -4  -7  14      267.09      266.97     15.83 o 
  -3  -7  14      929.36      927.00     26.69 o 
  -2  -7  14     1455.42     1477.29     33.97 o 
  -1  -7  14     2377.93     2304.84     44.76 o 
   0  -7  14     1961.79     1914.29     39.52 o 
   1  -7  14     1535.58     1539.24     44.06 o 
   2  -7  14     2382.99     2272.52     63.88 o 
   3  -7  14      944.69      910.26     19.90 o 
   4  -7  14      270.49      281.46     11.83 o 
   5  -7  14      574.73      586.60     22.81 o 
   6  -7  14      135.76      150.57     15.40 o 
  -6  -6  14     1011.80     1026.98     48.34 o 
  -5  -6  14     1238.27     1253.88     31.77 o 
  -4  -6  14      690.40      729.54     23.33 o 
  -3  -6  14     1770.32     1718.42     36.87 o 
  -2  -6  14     3794.06     3675.32     61.40 o 
  -1  -6  14      680.66      687.99     21.68 o 
   0  -6  14     1098.53     1091.49     42.06 o 
   1  -6  14      384.72      415.34     17.24 o 
   2  -6  14       79.40       71.29     13.97 o 
   3  -6  14       96.63       69.58     13.97 o 
   4  -6  14      217.78      227.64     11.29 o 
   5  -6  14      403.82      424.64     16.16 o 
   6  -6  14      687.73      728.61     29.66 o 
  -7  -5  14      300.81      299.41     16.68 o 
  -6  -5  14       91.09       87.76     16.11 o 
  -5  -5  14      153.91      161.98     13.55 o 
  -4  -5  14        0.19       -5.73      5.84 o 
  -3  -5  14        5.79        4.13      9.41 o 
  -2  -5  14      561.50      554.41     19.26 o 
  -1  -5  14      572.63      589.19     19.73 o 
   0  -5  14     1054.81     1040.20     26.19 o 
   1  -5  14     1425.72     1421.63     31.85 o 
   2  -5  14     1133.16     1277.85     43.92 o 
   3  -5  14     1604.72     1586.97     50.48 o 
   4  -5  14     1537.91     1446.15     30.52 o 
   5  -5  14     1171.02     1123.85     27.38 o 
   6  -5  14      720.59      742.58     30.80 o 
  -7  -4  14       44.64       37.15     13.12 o 
  -6  -4  14      130.05      163.52     13.40 o 
  -5  -4  14      842.56      888.27     34.08 o 
  -4  -4  14     1510.16     1467.33     32.97 o 
  -3  -4  14     1196.76     1246.17     29.44 o 
  -2  -4  14     2302.40     2359.43     43.45 o 
  -1  -4  14     2027.74     2020.90     77.85 o 
   0  -4  14     1214.59     1206.99     30.94 o 
   1  -4  14     1636.59     1631.37     41.06 o 
   2  -4  14     1087.76     1080.23     38.50 o 
   3  -4  14      142.55      151.14     16.54 o 
   4  -4  14       38.47       34.26      6.84 o 
   5  -4  14       11.12       13.39      6.13 o 
   6  -4  14      147.78      122.62     15.97 o 
  -8  -3  14      365.28      395.53     30.23 o 
  -7  -3  14      663.50      666.11     42.63 o 
  -6  -3  14      411.48      401.65     18.41 o 
  -5  -3  14      360.78      351.14     16.63 o 
  -4  -3  14      287.81      273.49     14.72 o 
  -3  -3  14       20.47       14.44      6.35 o 
  -2  -3  14       29.09       27.90      6.70 o 
  -1  -3  14       67.49       58.79      9.41 o 
   0  -3  14       49.80       33.22      6.57 o 
   1  -3  14      770.32      780.06     21.91 o 
   2  -3  14     1089.99     1051.99     37.64 o 
   3  -3  14      958.15      946.20     35.93 o 
   4  -3  14     1481.65     1432.97     31.83 o 
   5  -3  14      939.66      924.87     25.28 o 
   6  -3  14      492.38      475.21     19.35 o 
  -8  -2  14       75.80       66.52     10.67 o 
  -7  -2  14       18.86       28.76      8.40 o 
  -6  -2  14      520.43      499.96     19.65 o 
  -5  -2  14      377.15      352.19     16.33 o 
  -4  -2  14     1223.66     1197.47     28.29 o 
  -3  -2  14     1768.98     1797.95     35.92 o 
  -2  -2  14     2843.64     2839.20     48.50 o 
  -1  -2  14     3953.27     3886.64     61.09 o 
   0  -2  14     4511.88     4665.12     79.85 o 
   1  -2  14     3175.26     3106.93     75.57 o 
   2  -2  14     2743.35     2726.52     69.30 o 
   3  -2  14      653.79      662.74     29.66 o 
   4  -2  14      170.54      190.83     12.59 o 
   5  -2  14      166.66      190.92     22.81 o 
   6  -2  14        5.56        9.70     10.27 o 
  -8  -1  14      409.50      428.20     30.37 o 
  -7  -1  14      807.21      844.04     26.00 o 
  -6  -1  14      764.43      785.46     23.99 o 
  -5  -1  14      979.62      999.78     26.18 o 
  -4  -1  14     1748.19     1780.15     35.72 o 
  -3  -1  14     1599.67     1606.35     48.05 o 
  -2  -1  14     2175.54     2209.09     40.11 o 
  -1  -1  14      545.65      567.14     17.70 o 
   0  -1  14       10.50       19.11      8.84 o 
   1  -1  14      252.34      248.67     19.96 o 
   2  -1  14      305.02      288.31     19.68 o 
   3  -1  14      172.27      181.37     17.11 o 
   4  -1  14      342.19      345.44     15.87 o 
   5  -1  14      829.58      813.47     24.45 o 
   6  -1  14      894.76      903.42     39.92 o 
  -8   0  14       54.78       75.15     11.19 o 
  -7   0  14      297.63      301.65     16.93 o 
  -6   0  14      236.26      225.03     14.41 o 
  -5   0  14       14.03        8.94      4.81 o 
  -4   0  14       11.60       17.15      4.72 o 
  -3   0  14      252.84      261.18     12.23 o 
  -2   0  14     2249.21     2254.02     32.16 o 
  -1   0  14     1046.13     1069.14     19.18 o 
   0   0  14      992.94     1018.34     37.36 o 
   1   0  14     1312.35     1302.09     43.06 o 
   2   0  14     1248.73     1282.13     42.49 o 
   3   0  14     1150.10     1101.04     38.50 o 
   4   0  14     1108.49     1107.97     28.93 o 
   5   0  14      540.92      508.17     31.08 o 
   6   0  14      280.29      307.13     27.09 o 
  -8   1  14      162.09      149.29     13.99 o 
  -7   1  14      569.87      566.52     17.82 o 
  -6   1  14      538.27      509.65     18.79 o 
  -5   1  14      855.66      832.20     22.36 o 
  -4   1  14     2042.27     2038.85     37.34 o 
  -3   1  14      845.40      872.61     18.15 o 
  -2   1  14      364.38      361.77     17.85 o 
  -1   1  14      713.77      705.87     15.18 o 
   0   1  14      375.62      393.26     14.66 o 
   1   1  14      783.71      727.18     31.37 o 
   2   1  14       46.59       50.76     11.12 o 
   3   1  14        3.48       12.83      8.27 o 
   4   1  14      216.48      227.95     16.54 o 
   5   1  14      225.07      187.07     22.53 o 
  -8   2  14      608.61      617.96     31.94 o 
  -7   2  14      226.73      257.02     28.09 o 
  -6   2  14      355.16      340.78     16.07 o 
  -5   2  14       94.04      104.04      9.45 o 
  -4   2  14        4.33       -3.32      6.42 o 
  -3   2  14       62.92       47.04      6.43 o 
  -2   2  14       35.85       25.06      4.99 o 
  -1   2  14     1192.68     1183.03     28.22 o 
   0   2  14      611.55      645.20     20.25 o 
   1   2  14     1147.44     1188.31     41.92 o 
   2   2  14     2415.70     2313.02     62.74 o 
   3   2  14     1646.50     1657.41     50.19 o 
   4   2  14     1066.50     1049.24     31.94 o 
   5   2  14      577.29      534.41     33.94 o 
  -8   3  14       69.09       62.34     10.89 o 
  -7   3  14       39.20       47.22      9.04 o 
  -6   3  14      506.63      465.30     26.09 o 
  -5   3  14     1170.38     1148.81     26.86 o 
  -4   3  14      990.75      974.75     24.52 o 
  -3   3  14     1625.14     1602.83     30.42 o 
  -2   3  14     2178.70     2187.34     66.73 o 
  -1   3  14     2745.85     2678.89     69.01 o 
   0   3  14     1757.15     1757.72     37.54 o 
   1   3  14      865.29      902.34     34.93 o 
   2   3  14      191.29      208.46     18.82 o 
   3   3  14      156.10      169.96     17.97 o 
   4   3  14       15.97       21.67     13.12 o 
  -7   4  14      609.05      610.70     39.64 o 
  -6   4  14      484.73      465.68     29.94 o 
  -5   4  14      427.30      413.50     27.66 o 
  -4   4  14      828.24      837.26     35.93 o 
  -3   4  14      115.63      116.35     15.68 o 
  -2   4  14      280.32      276.05     20.53 o 
  -1   4  14       27.88       49.33     11.69 o 
   0   4  14      337.08      337.07     22.24 o 
   1   4  14      149.29      144.67     12.50 o 
   2   4  14      572.52      607.98     30.23 o 
   3   4  14      552.51      569.77     28.80 o 
  -7   5  14       20.01       18.25     13.12 o 
  -6   5  14        5.01       14.83     12.55 o 
  -5   5  14      119.80       99.52     17.11 o 
  -4   5  14      426.12      443.73     28.52 o 
  -3   5  14      558.11      562.36     29.94 o 
  -2   5  14      715.49      678.14     32.22 o 
  -1   5  14      754.87      683.27     32.51 o 
   0   5  14      576.61      602.85     31.08 o 
   1   5  14      640.38      637.96     22.88 o 
   2   5  14      649.87      700.66     33.36 o 
   3   5  14      523.92      565.49     37.07 o 
  -6   6  14      690.73      671.01     37.36 o 
  -5   6  14      689.37      697.53     36.79 o 
  -4   6  14      686.76      750.28     37.07 o 
  -3   6  14     1007.26      971.86     41.06 o 
  -2   6  14      288.05      275.76     23.95 o 
  -1   6  14      135.47      129.47     18.82 o 
   0   6  14       15.67       13.97     10.84 o 
   1   6  14        0.06       -3.71      9.98 o 
   2   6  14      173.73      204.47     21.39 o 
  -5   7  14        8.41        5.70     11.98 o 
  -4   7  14       56.84       53.90     14.83 o 
  -3   7  14      162.49      171.39     21.67 o 
  -2   7  14      272.98      284.32     24.52 o 
  -1   7  14      540.94      550.95     32.22 o 
   0   7  14      519.61      504.47     31.65 o 
  -3   8  14      544.12      588.31     35.36 o 
  -1 -11  15        0.57       -1.71     11.41 o 
   0 -11  15      156.81      175.67     21.67 o 
   1 -11  15      179.33      172.24     21.39 o 
  -3 -10  15     1052.73     1082.34     31.72 o 
  -2 -10  15      873.35      824.60     27.82 o 
  -1 -10  15     1027.42     1076.48     31.35 o 
   0 -10  15     1379.41     1387.58     36.40 o 
   1 -10  15     1068.72     1008.33     30.44 o 
  -4  -9  15      248.28      271.42     17.58 o 
  -3  -9  15      510.53      508.54     21.82 o 
  -2  -9  15      595.66      596.29     22.65 o 
  -1  -9  15      330.98      280.09     16.32 o 
   0  -9  15        4.16        8.14      7.56 o 
   1  -9  15        0.17       -6.21      6.21 o 
   2  -9  15       60.65       88.12     17.11 o 
  -5  -8  15      100.66      103.48     12.17 o 
  -4  -8  15        2.83        2.99      6.86 o 
  -3  -8  15      120.82      122.63     12.60 o 
  -2  -8  15     1112.07     1112.43     37.50 o 
  -1  -8  15     1150.50     1144.56     34.65 o 
   0  -8  15      587.86      602.70     27.66 o 
   1  -8  15      892.49      892.05     26.71 o 
   2  -8  15      996.57     1016.92     42.49 o 
   3  -8  15      649.08      661.60     35.08 o 
  -5  -7  15     1029.07     1052.00     30.32 o 
  -4  -7  15      942.16      933.51     27.71 o 
  -3  -7  15     1680.19     1627.54     37.57 o 
  -2  -7  15      573.96      558.35     20.67 o 
  -1  -7  15      448.79      431.64     35.50 o 
   0  -7  15      467.06      476.53     19.46 o 
   1  -7  15      446.46      471.03     19.75 o 
   2  -7  15        5.42        4.85      9.13 o 
   3  -7  15        1.50        0.29      8.27 o 
   4  -7  15      167.75      157.41     19.68 o 
   5  -7  15      296.60      280.04     17.68 o 
  -6  -6  15      305.43      339.39     18.59 o 
  -5  -6  15       51.65       53.35      9.58 o 
  -4  -6  15        9.68        8.23      6.95 o 
  -3  -6  15      152.17      138.37     12.19 o 
  -2  -6  15      146.49      140.44     12.30 o 
  -1  -6  15      760.96      818.17     24.70 o 
   0  -6  15      751.44      755.45     23.49 o 
   1  -6  15     1791.24     1801.27     44.49 o 
   2  -6  15     3189.31     3093.53     80.13 o 
   3  -6  15     1674.63     1611.50     53.04 o 
   4  -6  15      931.55      952.74     36.22 o 
   5  -6  15     1452.98     1470.40     32.61 o 
   6  -6  15      436.52      458.27     24.81 o 
  -6  -5  15      563.87      563.31     33.36 o 
  -5  -5  15      544.86      516.96     20.72 o 
  -4  -5  15      376.76      361.81     17.00 o 
  -3  -5  15     1349.55     1395.59     46.06 o 
  -2  -5  15     2608.86     2567.18     47.87 o 
  -1  -5  15     2215.68     2187.98     42.53 o 
   0  -5  15     1398.45     1407.14     32.43 o 
   1  -5  15     2343.10     2242.47     43.71 o 
   2  -5  15      781.59      739.45     33.08 o 
   3  -5  15       17.05       16.54      9.41 o 
   4  -5  15       30.67       21.74      6.24 o 
   5  -5  15        0.12       -0.54      5.60 o 
   6  -5  15       94.94       89.83     13.69 o 
  -7  -4  15      452.37      447.73     20.54 o 
  -6  -4  15      770.92      774.04     25.35 o 
  -5  -4  15      264.07      277.42     16.01 o 
  -4  -4  15      144.09      171.77     19.39 o 
  -3  -4  15      830.00      768.44     28.80 o 
  -2  -4  15        5.12        8.37      6.03 o 
  -1  -4  15        9.31        3.47      5.48 o 
   0  -4  15      112.22       94.66     12.98 o 
   1  -4  15      505.09      546.64     19.53 o 
   2  -4  15      202.71      205.32     18.82 o 
   3  -4  15      482.36      471.39     27.09 o 
   4  -4  15      634.73      608.03     20.96 o 
   5  -4  15      718.52      702.81     26.24 o 
   6  -4  15      900.53      904.85     36.22 o 
  -7  -3  15        2.94        3.75      7.63 o 
  -6  -3  15       17.92       25.93      8.24 o 
  -5  -3  15      251.19      257.95     15.53 o 
  -4  -3  15      585.78      553.55     19.91 o 
  -3  -3  15     1607.52     1556.70     61.45 o 
  -2  -3  15     1360.93     1330.67     30.17 o 
  -1  -3  15     1881.07     1799.58     43.20 o 
   0  -3  15     1464.74     1400.34     30.89 o 
   1  -3  15      680.82      720.06     31.65 o 
   2  -3  15     1052.43     1025.47     39.07 o 
   3  -3  15      471.04      447.72     25.95 o 
   4  -3  15      329.71      319.67     15.58 o 
   5  -3  15       98.43       87.48     14.40 o 
   6  -3  15        1.02       13.40     10.27 o 
  -7  -2  15      757.40      726.61     25.17 o 
  -6  -2  15      612.77      629.85     22.38 o 
  -5  -2  15     1661.88     1610.69     35.78 o 
  -4  -2  15     1116.36     1090.35     27.48 o 
  -3  -2  15      888.49      924.99     45.91 o 
  -2  -2  15      652.93      675.66     20.58 o 
  -1  -2  15      114.85      103.24     11.12 o 
   0  -2  15      114.02      117.46     10.34 o 
   1  -2  15        1.40        3.99      7.98 o 
   2  -2  15      770.24      766.54     33.36 o 
   3  -2  15     1061.94     1061.69     39.64 o 
   4  -2  15     1019.35     1027.38     33.79 o 
   5  -2  15      765.89      739.99     23.69 o 
  -7  -1  15      134.75      134.20     13.15 o 
  -6  -1  15       12.01       22.86      8.06 o 
  -5  -1  15       10.50       16.88      6.90 o 
  -4  -1  15        6.77        7.24      5.96 o 
  -3  -1  15      258.03      233.92     12.86 o 
  -2  -1  15     2090.85     2006.99     38.41 o 
  -1  -1  15      771.46      777.91     21.47 o 
   0  -1  15     1170.70     1207.25     62.17 o 
   1  -1  15     3319.75     3279.46     81.56 o 
   2  -1  15     1556.23     1542.49     49.05 o 
   3  -1  15     1404.96     1361.97     45.91 o 
   4  -1  15     1386.47     1359.94     33.13 o 
   5  -1  15     1109.93     1091.46     29.73 o 
  -7   0  15      402.72      441.38     19.94 o 
  -6   0  15      576.51      602.06     34.51 o 
  -5   0  15      944.35      915.36     29.52 o 
  -4   0  15     1863.22     1847.88     37.44 o 
  -3   0  15      692.70      688.18     20.53 o 
  -2   0  15      788.26      770.38     21.24 o 
  -1   0  15     1234.74     1177.38     26.51 o 
   0   0  15      271.74      263.78     20.25 o 
   1   0  15        7.75        2.57      8.56 o 
   2   0  15      307.76      247.81     20.25 o 
   3   0  15       20.40       25.38     10.27 o 
   4   0  15       44.91       47.82     17.40 o 
   5   0  15      315.83      349.62     26.81 o 
  -7   1  15      586.67      579.55     21.86 o 
  -6   1  15      180.71      173.43     13.52 o 
  -5   1  15       81.46       80.84      9.73 o 
  -4   1  15        2.09       -0.76      5.38 o 
  -3   1  15       50.65       42.93      7.04 o 
  -2   1  15       36.25       34.23      7.70 o 
  -1   1  15      187.50      186.06     10.97 o 
   0   1  15      222.02      217.59     20.53 o 
   1   1  15     1111.64     1120.44     41.35 o 
   2   1  15     1777.99     1789.16     54.75 o 
   3   1  15     1151.98     1127.28     41.06 o 
   4   1  15      829.44      833.37     42.06 o 
  -7   2  15      283.59      271.77     22.53 o 
  -6   2  15      333.52      346.20     21.67 o 
  -5   2  15      670.26      674.33     20.66 o 
  -4   2  15      779.65      778.37     21.07 o 
  -3   2  15     1860.28     1796.70     33.70 o 
  -2   2  15     1645.96     1605.81     26.83 o 
  -1   2  15      561.08      548.10     29.66 o 
   0   2  15     1935.39     1835.64     56.75 o 
   1   2  15      597.33      657.32     32.22 o 
   2   2  15      167.42      162.55     17.97 o 
   3   2  15       67.70       62.17     12.83 o 
   4   2  15       17.95       22.81     12.55 o 
  -7   3  15      618.12      651.90     29.94 o 
  -6   3  15      476.48      490.62     18.56 o 
  -5   3  15      957.84      942.36     24.25 o 
  -4   3  15      900.74      893.15     36.50 o 
  -3   3  15      512.74      537.55     27.38 o 
  -2   3  15      155.48      173.10     17.11 o 
  -1   3  15       41.07       41.63     12.55 o 
   0   3  15      272.01      286.03     22.81 o 
   1   3  15      466.10      481.08     28.23 o 
   2   3  15      795.69      843.25     35.93 o 
   3   3  15     1044.95     1149.81     42.49 o 
  -7   4  15        0.00      -11.12     11.12 o 
  -6   4  15        6.03       13.97     11.98 o 
  -5   4  15      249.29      231.27     22.53 o 
  -4   4  15      401.17      388.40     25.38 o 
  -3   4  15      272.24      298.57     22.53 o 
  -2   4  15      945.87      900.00     36.79 o 
  -1   4  15     1200.86     1173.76     42.21 o 
   0   4  15      577.90      625.09     33.36 o 
   1   4  15      620.68      622.81     32.79 o 
   2   4  15      702.55      758.55     35.08 o 
  -6   5  15      649.05      621.39     35.65 o 
  -5   5  15      752.21      748.57     37.07 o 
  -4   5  15      739.07      736.31     35.93 o 
  -3   5  15      368.32      387.26     25.67 o 
  -2   5  15      215.33      235.55     21.39 o 
  -1   5  15       67.32       72.15     14.26 o 
   1   5  15        4.94       -3.14     10.27 o 
   2   5  15      123.24      145.72     18.54 o 
  -5   6  15       13.12       14.26     13.12 o 
  -4   6  15       61.49       83.27     16.54 o 
  -3   6  15      157.78      156.27     20.25 o 
  -2   6  15       90.74       93.54     15.97 o 
  -1   6  15      407.00      414.07     27.66 o 
  -3   7  15      708.90      731.46     37.93 o 
  -2   7  15      667.11      682.70     36.50 o 
   1 -11  16     1157.97     1233.93     51.33 o 
  -2 -10  16      314.75      329.27     19.76 o 
  -1 -10  16       16.44        6.60     12.40 o 
   0 -10  16        8.47       10.56      8.20 o 
   1 -10  16       63.63       58.94     18.25 o 
  -3  -9  16      334.75      338.39     33.51 o 
  -2  -9  16      272.60      286.45     28.09 o 
  -1  -9  16      760.33      820.42     27.12 o 
   0  -9  16     1163.35     1221.25     33.67 o 
   1  -9  16      954.42      928.44     29.12 o 
   2  -9  16      914.04      906.84     42.21 o 
   3  -9  16      777.32      791.06     40.21 o 
  -4  -8  16      796.47      857.10     28.10 o 
  -3  -8  16      579.06      581.49     22.68 o 
  -2  -8  16     1262.76     1294.96     35.50 o 
  -1  -8  16      542.34      556.84     22.07 o 
   0  -8  16      304.36      272.86     16.63 o 
   1  -8  16       90.22       89.79     15.68 o 
   2  -8  16       27.02       39.64     13.40 o 
   3  -8  16       38.37       39.92     13.12 o 
   4  -8  16       72.49       47.91     14.83 o 
  -5  -7  16       67.01       78.53     11.47 o 
  -4  -7  16       18.50       11.52      7.95 o 
  -3  -7  16        3.00       -0.36      7.25 o 
  -2  -7  16      467.13      447.31     19.66 o 
  -1  -7  16      167.19      168.11     13.99 o 
   0  -7  16      551.61      568.63     21.95 o 
   1  -7  16     1153.12     1188.48     43.63 o 
   2  -7  16     1564.85     1507.41     52.19 o 
   3  -7  16      939.36      882.03     39.07 o 
   4  -7  16     1011.84     1049.43     44.77 o 
  -5  -6  16      644.62      657.31     24.38 o 
  -4  -6  16      760.82      758.40     25.30 o 
  -3  -6  16     1264.36     1338.18     33.46 o 
  -2  -6  16     1531.50     1507.42     35.49 o 
  -1  -6  16     1735.13     1661.96     37.40 o 
   0  -6  16     1289.16     1253.29     31.75 o 
   1  -6  16      824.74      843.81     26.10 o 
   2  -6  16      389.58      390.11     27.09 o 
   3  -6  16      166.39      169.68     20.82 o 
   4  -6  16        2.97        0.54      5.38 o 
   5  -6  16        2.66        0.01      6.33 o 
  -6  -5  16      521.86      508.27     22.25 o 
  -5  -5  16      425.17      454.62     20.23 o 
  -4  -5  16      381.26      362.94     17.80 o 
  -3  -5  16      475.45      422.99     18.83 o 
  -2  -5  16       86.11       80.13     10.28 o 
  -1  -5  16       38.69       46.14     10.41 o 
   0  -5  16       92.42       91.87     10.66 o 
   1  -5  16      589.51      587.67     21.44 o 
   2  -5  16     1391.46     1405.61     49.33 o 
   3  -5  16      816.84      818.44     37.36 o 
   4  -5  16     1102.55     1008.49     26.81 o 
   5  -5  16     1173.79     1144.56     29.45 o 
  -6  -4  16       82.11       84.29     11.69 o 
  -5  -4  16       57.33       65.45      9.88 o 
  -4  -4  16      183.84      196.10     14.83 o 
  -3  -4  16      878.89      904.33     52.04 o 
  -2  -4  16     1311.91     1367.80     32.14 o 
  -1  -4  16      875.62      848.50     24.63 o 
   0  -4  16      418.67      406.54     17.31 o 
   1  -4  16     1408.91     1418.15     48.76 o 
   2  -4  16      738.42      731.46     33.65 o 
   3  -4  16      382.16      361.88     25.38 o 
   4  -4  16      695.88      687.03     22.08 o 
   5  -4  16      313.78      307.10     16.12 o 
  -7  -3  16      476.11      482.61     21.75 o 
  -6  -3  16     1264.73     1297.76     33.87 o 
  -5  -3  16      743.33      762.38     24.89 o 
  -4  -3  16     1008.33      993.50     27.81 o 
  -3  -3  16      762.57      737.12     23.04 o 
  -2  -3  16      150.98      126.69     10.95 o 
  -1  -3  16        4.71       -0.06      5.34 o 
   0  -3  16        3.62       -2.99      7.56 o 
   1  -3  16        0.89       -3.99      8.84 o 
   2  -3  16      189.35      191.06     20.25 o 
   3  -3  16      519.07      505.04     28.80 o 
   4  -3  16      418.24      439.19     18.47 o 
   5  -3  16      586.43      582.35     27.52 o 
  -7  -2  16      284.82      252.66     17.34 o 
  -6  -2  16       55.74       67.02     10.28 o 
  -5  -2  16       79.65       75.79     10.15 o 
  -4  -2  16       67.73       49.57      8.77 o 
  -3  -2  16      196.74      210.34     18.11 o 
  -2  -2  16      519.34      534.83     19.04 o 
  -1  -2  16      881.09      922.40     24.88 o 
   0  -2  16     2039.04     2084.49     40.58 o 
   1  -2  16     2659.02     2670.62     71.86 o 
   2  -2  16     2938.40     2831.17     75.29 o 
   3  -2  16     1586.24     1549.90     51.05 o 
   4  -2  16      997.79      997.65     27.91 o 
   5  -2  16      664.94      646.01     22.98 o 
  -7  -1  16      472.24      494.23     21.57 o 
  -6  -1  16      637.25      661.10     23.46 o 
  -5  -1  16      937.36      906.05     26.22 o 
  -4  -1  16     1240.52     1264.56     30.55 o 
  -3  -1  16     1367.79     1369.75     31.43 o 
  -2  -1  16     1234.73     1250.40     29.39 o 
  -1  -1  16     1903.36     1903.89     53.18 o 
   0  -1  16      560.45      545.82     29.66 o 
   1  -1  16      336.40      374.71     24.52 o 
   2  -1  16        1.53        5.99      9.41 o 
   3  -1  16        0.03       -0.57      8.84 o 
   4  -1  16       47.56       69.13     10.98 o 
  -7   0  16      171.92      198.03     15.91 o 
  -6   0  16      219.19      209.61     21.67 o 
  -5   0  16      155.62      173.19     14.26 o 
  -4   0  16      313.75      310.47     15.59 o 
  -3   0  16       26.38       27.88      7.11 o 
  -2   0  16      202.82      211.36     12.54 o 
  -1   0  16      248.49      266.85     15.68 o 
   0   0  16      291.11      253.23     21.39 o 
   1   0  16     1069.79     1039.16     41.06 o 
   2   0  16      716.24      720.06     33.65 o 
   3   0  16      894.91      908.84     38.21 o 
   4   0  16      929.29      903.35     27.66 o 
  -7   1  16       80.17       86.04     13.69 o 
  -6   1  16      499.39      501.72     20.48 o 
  -5   1  16      598.96      595.04     20.69 o 
  -4   1  16      486.96      507.78     18.70 o 
  -3   1  16     1432.39     1435.19     31.79 o 
  -2   1  16     1183.81     1179.64     27.40 o 
  -1   1  16      968.02      945.63     39.92 o 
   0   1  16      390.13      394.96     26.52 o 
   1   1  16      481.60      495.63     28.80 o 
   2   1  16      219.65      217.59     20.82 o 
   3   1  16       62.65       63.88     13.69 o 
   4   1  16        8.43       -2.67      9.27 o 
  -7   2  16      668.83      692.57     24.79 o 
  -6   2  16      469.88      470.53     25.38 o 
  -5   2  16      875.46      881.18     31.94 o 
  -4   2  16      974.31      915.46     24.66 o 
  -3   2  16       93.14      101.17      9.65 o 
  -2   2  16       72.53       65.59     15.68 o 
  -1   2  16        6.35       -2.85      9.13 o 
   0   2  16      107.49       92.68     15.68 o 
   1   2  16      399.14      431.46     27.38 o 
   2   2  16      714.13      707.51     34.22 o 
   3   2  16      565.59      562.07     29.94 o 
  -2   3  16      857.98      871.77     40.78 o 
  -1   3  16      799.54      847.81     40.21 o 
   0   3  16     1355.47     1440.68     51.90 o 
   1   3  16     1176.83     1180.89     45.91 o 
   2   3  16      801.40      795.63     36.50 o 
  -1   4  16      202.03      172.24     21.67 o 
   0   4  16      103.11       84.70     16.83 o 
   1   4  16        2.09        4.85      9.98 o 
   2   4  16       50.16       49.90     13.40 o 
   0   5  16      544.76      619.68     35.65 o 
   0 -10  17     1045.11     1016.33     32.46 o 
   1 -10  17     1061.95     1036.60     32.47 o 
  -2  -9  17      565.73      565.01     23.99 o 
  -1  -9  17      258.78      273.10     18.25 o 
   0  -9  17      298.83      306.64     30.09 o 
   1  -9  17      159.95      155.03     14.62 o 
   2  -9  17        0.88       -1.14     10.84 o 
   3  -9  17        0.09        7.41     11.98 o 
  -3  -8  17        0.32        3.08      7.51 o 
  -2  -8  17        4.65        3.53      7.65 o 
  -1  -8  17      613.42      612.82     23.78 o 
   0  -8  17      413.72      433.18     20.16 o 
   1  -8  17      502.22      480.76     21.17 o 
   2  -8  17      738.37      718.06     36.79 o 
   3  -8  17      913.87      955.89     44.20 o 
  -4  -7  17      536.29      579.30     52.90 o 
  -3  -7  17      613.50      611.49     23.49 o 
  -2  -7  17     1113.78     1147.77     35.79 o 
  -1  -7  17      725.11      738.10     25.59 o 
   0  -7  17      712.12      714.08     24.80 o 
   1  -7  17      689.77      696.78     25.30 o 
   2  -7  17      362.24      321.67     27.09 o 
   3  -7  17      125.19      129.47     19.39 o 
   4  -7  17        0.53        6.27     10.84 o 
  -5  -6  17      435.41      476.30     22.06 o 
  -4  -6  17      375.49      376.33     19.15 o 
  -3  -6  17       73.98       63.79     10.26 o 
  -2  -6  17       25.17       23.95      7.86 o 
  -1  -6  17       11.32       16.97      7.66 o 
   0  -6  17      135.79      146.09     13.00 o 
   1  -6  17      667.58      670.60     44.34 o 
   2  -6  17      655.35      736.03     36.22 o 
   3  -6  17      810.63      837.55     39.64 o 
   4  -6  17      906.07      907.70     42.21 o 
  -5  -5  17      115.15      128.39     13.21 o 
  -4  -5  17      362.68      371.37     19.16 o 
  -3  -5  17      623.28      673.00     23.69 o 
  -2  -5  17     1094.11     1101.11     29.62 o 
  -1  -5  17     1118.04     1124.45     30.31 o 
   0  -5  17     1341.90     1353.72     35.22 o 
   1  -5  17     1265.14     1278.42     47.91 o 
   2  -5  17     1196.13     1205.42     46.77 o 
   3  -5  17      527.56      550.38     32.22 o 
   4  -5  17      651.10      678.16     34.51 o 
  -6  -4  17      705.13      728.31     26.11 o 
  -5  -4  17      892.67      905.57     47.48 o 
  -4  -4  17      672.38      676.20     24.81 o 
  -3  -4  17      896.51      877.37     26.41 o 
  -2  -4  17      419.40      434.29     19.39 o 
  -1  -4  17      138.18      139.07     12.50 o 
   0  -4  17       91.52       80.38     10.19 o 
   1  -4  17       28.71       33.08     11.69 o 
   2  -4  17       66.34       59.60     14.54 o 
   3  -4  17      133.17      172.53     20.82 o 
   4  -4  17      703.88      730.50     24.10 o 
  -6  -3  17       23.08       26.49      9.37 o 
  -5  -3  17        3.81       -2.83      7.18 o 
  -4  -3  17        3.02        2.64      7.02 o 
  -3  -3  17      100.94      119.44     12.02 o 
  -2  -3  17      686.14      666.45     31.23 o 
  -1  -3  17      324.04      322.50     15.98 o 
   0  -3  17      571.20      594.93     20.87 o 
   1  -3  17     1519.05     1593.25     53.61 o 
   2  -3  17     1306.28     1375.95     49.62 o 
   3  -3  17      738.75      717.49     35.36 o 
   4  -3  17      651.17      647.88     46.63 o 
  -6  -2  17      683.19      684.98     24.99 o 
  -5  -2  17      607.02      617.16     45.20 o 
  -4  -2  17     1413.64     1363.34     33.23 o 
  -3  -2  17     1119.88     1169.84     29.96 o 
  -2  -2  17     1563.66     1576.89     35.45 o 
  -1  -2  17      949.16      962.61     26.47 o 
   0  -2  17      666.76      710.95     22.85 o 
   1  -2  17      168.67      183.65     21.10 o 
   2  -2  17       19.60        7.98     10.27 o 
   3  -2  17       20.31        7.98     10.27 o 
   4  -2  17       11.83       12.71      7.45 o 
  -6  -1  17      266.33      256.02     17.25 o 
  -5  -1  17      219.94      230.42     15.59 o 
  -4  -1  17      168.21      161.59     14.54 o 
  -3  -1  17      152.24      148.04     12.46 o 
  -2  -1  17       51.55       48.18      8.22 o 
  -1  -1  17      435.29      447.58     17.73 o 
   0  -1  17      614.85      598.86     32.79 o 
   1  -1  17      808.00      791.63     37.07 o 
   2  -1  17     1164.26     1170.91     44.49 o 
   3  -1  17     1050.75     1032.03     42.21 o 
   4  -1  17      755.05      696.21     24.60 o 
  -6   0  17      369.13      353.59     23.81 o 
  -5   0  17      601.73      622.43     22.21 o 
  -4   0  17      915.87      966.49     26.90 o 
  -3   0  17     1227.61     1169.26     28.90 o 
  -2   0  17      916.81      932.09     33.08 o 
  -1   0  17      397.80      397.82     16.65 o 
   0   0  17      641.23      602.28     32.79 o 
   1   0  17      617.64      600.57     31.94 o 
   2   0  17      451.31      424.05     27.95 o 
   3   0  17      140.71      145.72     19.39 o 
  -6   1  17      423.70      439.37     20.07 o 
  -5   1  17      647.11      659.86     36.22 o 
  -4   1  17      496.13      467.69     18.96 o 
  -3   1  17       36.26       46.53     10.69 o 
  -2   1  17       21.20       25.30      6.86 o 
  -1   1  17       40.62       47.62     13.97 o 
   0   1  17       80.53       69.01     14.83 o 
   1   1  17      216.04      227.00     23.38 o 
   2   1  17      351.72      379.28     26.81 o 
   3   1  17      350.09      346.77     26.24 o 
  -6   2  17       36.40       11.41     14.26 o 
  -5   2  17      192.20      201.90     24.81 o 
  -4   2  17       93.08       83.84     17.40 o 
  -3   2  17      360.34      353.33     27.66 o 
  -2   2  17     1018.30     1002.94     44.49 o 
  -1   2  17     1168.90     1163.78     47.34 o 
   0   2  17     1089.00     1061.12     44.77 o 
   1   2  17     1350.50     1423.00     51.90 o 
   2   2  17      743.21      822.15     38.50 o 
  -3   3  17      575.93      566.35     34.51 o 
  -2   3  17      422.52      416.06     29.66 o 
  -1   3  17      307.89      284.32     27.09 o 
   0   3  17      120.36      127.47     19.68 o 
   1   3  17        2.74        3.14      9.70 o 
  -2   4  17      257.40      242.68     26.24 o 
  -1   4  17      619.99      663.88     38.21 o 
   0   4  17      650.52      711.22     38.50 o 
   0  -9  18      456.38      482.37     23.29 o 
  -2  -8  18      369.51      360.12     20.37 o 
  -1  -8  18      438.90      438.05     21.78 o 
   0  -8  18      713.35      741.92     27.22 o 
   1  -8  18      455.37      457.73     21.77 o 
   2  -8  18      182.71      209.32     23.95 o 
  -3  -7  18      256.11      265.14     17.60 o 
  -2  -7  18      128.03      126.74     13.58 o 
  -1  -7  18        2.52       -1.70      7.05 o 
   0  -7  18       50.73       58.58     20.10 o 
   1  -7  18      341.24      313.51     18.75 o 
   2  -7  18      536.30      457.13     30.80 o 
   3  -7  18      597.30      575.47     34.22 o 
  -4  -6  18       92.56      103.94     13.10 o 
  -3  -6  18      348.65      342.01     19.39 o 
  -2  -6  18      700.79      736.82     25.30 o 
  -1  -6  18     1163.12     1168.19     32.26 o 
   0  -6  18     1025.25     1044.92     36.64 o 
   1  -6  18     1246.28     1257.03     49.62 o 
   2  -6  18      696.69      683.84     35.93 o 
   3  -6  18      794.14      805.04     40.21 o 
  -4  -5  18      956.03      943.33     58.89 o 
  -3  -5  18      567.29      604.31     23.58 o 
  -2  -5  18      530.38      545.22     35.65 o 
  -1  -5  18      172.70      177.20     14.51 o 
   0  -5  18        0.58       -2.94      6.15 o 
   1  -5  18       37.97       34.51     12.83 o 
   2  -5  18        0.99       -4.56      9.41 o 
   3  -5  18      194.20      196.77     23.67 o 
  -5  -4  18       28.17       32.37      9.88 o 
  -4  -4  18       29.24       21.88      8.35 o 
  -3  -4  18      224.66      228.83     24.10 o 
  -2  -4  18      378.25      337.18     17.98 o 
  -1  -4  18      678.71      645.38     22.57 o 
   0  -4  18      637.01      621.73     22.89 o 
   1  -4  18      957.48     1083.65     44.20 o 
   2  -4  18     1131.66     1162.07     46.20 o 
   3  -4  18      464.67      493.92     31.37 o 
  -5  -3  18      801.03      767.14     26.49 o 
  -4  -3  18      803.37      777.42     25.77 o 
  -3  -3  18      838.66      836.95     26.04 o 
  -2  -3  18      523.72      525.90     20.75 o 
  -1  -3  18      548.74      520.74     20.66 o 
   0  -3  18      636.46      604.25     22.25 o 
   1  -3  18      208.12      205.61     23.10 o 
   2  -3  18       19.52       12.83     11.41 o 
   3  -3  18        0.00       -4.28      9.70 o 
  -5  -2  18       58.84       66.29     11.04 o 
  -4  -2  18      153.18      147.25     13.49 o 
  -3  -2  18        1.68       -0.63      6.73 o 
  -2  -2  18       78.02       81.26     10.39 o 
  -1  -2  18       46.67       45.44     11.26 o 
   0  -2  18      644.30      632.51     33.65 o 
   1  -2  18     1176.57     1136.97     45.63 o 
   2  -2  18      506.49      491.06     31.08 o 
   3  -2  18      766.05      713.21     36.50 o 
  -5  -1  18      434.93      419.86     21.96 o 
  -4  -1  18      549.82      522.78     25.81 o 
  -3  -1  18     1011.85     1052.65     28.89 o 
  -2  -1  18     1676.26     1629.35     37.36 o 
  -1  -1  18     1397.42     1368.75     32.71 o 
   0  -1  18      720.33      707.22     36.79 o 
   1  -1  18      748.35      794.49     38.50 o 
   2  -1  18      417.79      440.02     29.66 o 
   3  -1  18      269.21      270.91     24.52 o 
  -5   0  18      385.67      390.24     19.51 o 
  -4   0  18      261.69      273.63     16.02 o 
  -3   0  18      112.89      110.76     11.51 o 
  -2   0  18        5.83       -1.27     11.55 o 
  -1   0  18       36.71       28.23     13.69 o 
   0   0  18       30.07       18.25     12.83 o 
   1   0  18      138.77      120.63     18.54 o 
   2   0  18      272.61      298.86     25.95 o 
  -5   1  18      155.28      169.47     13.97 o 
  -4   1  18      296.19      281.34     16.22 o 
  -3   1  18      516.64      491.06     31.65 o 
  -2   1  18      734.40      729.75     38.78 o 
  -1   1  18      669.03      679.28     37.07 o 
   0   1  18     1479.78     1548.76     56.18 o 
   1   1  18      870.05      951.90     43.35 o 
   2   1  18      849.31      949.33     42.49 o 
  -5   2  18      446.13      460.84     34.22 o 
  -4   2  18      611.66      591.16     37.07 o 
  -3   2  18      587.43      538.40     34.22 o 
  -2   2  18      566.14      619.11     36.79 o 
  -1   2  18      341.10      370.44     29.66 o 
   0   2  18       69.71       62.45     15.68 o 
   1   2  18       11.62       18.54     11.12 o 
  -4   3  18       13.25        3.71     12.55 o 
  -3   3  18      132.28      136.31     22.81 o 
  -2   3  18      523.55      515.02     35.65 o 
  -1   3  18      575.11      548.95     34.22 o 
  -2  -7  19      379.79      366.42     20.57 o 
  -1  -7  19      755.08      750.47     27.14 o 
   0  -7  19      788.69      786.69     27.83 o 
   1  -7  19      493.87      461.69     31.65 o 
  -3  -6  19      706.88      675.57     25.91 o 
  -2  -6  19      248.66      258.52     18.24 o 
  -1  -6  19      158.96      156.49     15.22 o 
   0  -6  19       55.25       62.25     11.07 o 
   1  -6  19       13.39       11.98     11.41 o 
   2  -6  19       17.62       15.11     13.40 o 
  -3  -5  19      291.49      273.28     17.22 o 
  -2  -5  19      428.18      448.04     21.24 o 
  -1  -5  19      492.16      491.49     21.57 o 
   0  -5  19     1086.86     1122.83     31.77 o 
   1  -5  19      981.57     1079.09     46.77 o 
   2  -5  19      852.59      892.87     43.06 o 
  -4  -4  19      868.44      874.68     28.71 o 
  -3  -4  19      683.62      674.21     24.69 o 
  -2  -4  19      922.38      964.47     29.05 o 
  -1  -4  19      834.20      876.31     27.69 o 
   0  -4  19      320.15      330.17     18.72 o 
   1  -4  19      174.01      182.79     22.81 o 
   2  -4  19       38.40       46.48     14.26 o 
  -4  -3  19        9.69        1.31      7.59 o 
  -3  -3  19        3.63        7.05      7.51 o 
  -2  -3  19       10.93       16.47      8.04 o 
  -1  -3  19      115.11      110.12     12.26 o 
   0  -3  19      335.44      375.57     29.37 o 
   1  -3  19      453.23      505.04     31.65 o 
   2  -3  19      420.23      411.79     29.94 o 
  -4  -2  19      404.81      417.45     31.80 o 
  -3  -2  19      676.69      683.05     24.12 o 
  -2  -2  19     1075.59     1042.25     42.78 o 
  -1  -2  19     1291.74     1232.73     32.15 o 
   0  -2  19      897.18      893.15     42.21 o 
   1  -2  19      969.90     1076.52     46.48 o 
   2  -2  19      692.60      702.38     37.64 o 
  -4  -1  19      459.07      455.55     20.55 o 
  -3  -1  19       79.05       90.28     20.25 o 
  -2  -1  19        3.27        3.24      6.90 o 
  -1  -1  19       34.30       36.55      9.98 o 
   0  -1  19       55.72       35.93     14.26 o 
   1  -1  19      198.78      196.48     23.67 o 
  -4   0  19      265.80      262.92     16.75 o 
  -3   0  19      831.14      824.01     25.90 o 
  -2   0  19      883.42      920.82     44.20 o 
  -1   0  19     1146.14     1107.60     47.34 o 
   0   0  19     1049.90     1097.62     48.19 o 
   1   0  19      846.81      845.25     41.63 o 
  -3   1  19      489.28      493.63     33.08 o 
  -2   1  19      394.35      420.06     32.22 o 
  -1   1  19      200.21      216.44     25.10 o 
   0   1  19      218.89      220.44     25.67 o 
  -2  -4  20       63.19       53.81     12.55 o 
  -1  -4  20      140.64      147.12     14.33 o 
   0  -4  20      374.11      372.72     30.51 o 
  -2  -3  20      782.86      750.38     26.24 o 
  -1  -3  20      966.07     1005.03     30.29 o 
   0  -3  20      718.12      777.09     39.92 o 
  -2  -2  20      106.27      108.89     12.60 o 
  -1  -2  20       34.96       33.72      9.42 o 
                                                 
